# Supplementary material for: Functional exploration of copy number alterations in a Drosophila model of triple-negative breast cancer
Source: Dis Model Mech. 2024 Jul 3;17(7):dmm050191. doi: 10.1242/dmm.050191 (PMC11247506; doi:10.1242/dmm.050191)
Supplement: Table S2. Results of MutSigCV analysis on TCGA breast cancer somatic mutation dataset. [file dmm-17-050191-TableS2.xlsx]

## Sheet: Table 1
gene	expr	reptime	hic	N_nonsilent	N_silent	N_noncoding	n_nonsilent	n_silent	n_noncoding	nnei	x	X	p	q
ABHD2	639252	388	22	3084128	826336	0	6	0	0	50	42	74607328	0	0
ACTL6B	1884430	247	60	3113888	853120	0	10	0	0	50	40	64028640	0	0
ANXA13	492587	192	12	2642688	690432	0	4	1	0	50	39	65215072	0	0
APOA5	419339	326	36	2574240	749952	0	4	0	0	45	35	53844768	0	0
ASB10	611046	337	38	3763648	1286624	0	9	0	0	27	13	31004960	0	0
AXIN1	1444992	205	40	6041280	1782624	0	7	2	0	37	55	71285120	0	0
BAX	1927185	211	43	1789568	537664	0	11	0	0	50	30	57297920	0	0
C12orf57	2704950	211	47	903712	265856	0	3	0	0	50	62	74126208	0	0
C19orf57	842601	185	32	4384640	1394752	0	3	1	0	50	58	66348928	0	0
C1QTNF5	NaN	NaN	NaN	1643744	558496	0	11	0	0	50	93	111031584	0	0
C5orf52	NaN	NaN	NaN	1136832	321408	0	4	1	0	20	24	23608608	0	0
CBFB	1068656	125	48	1467168	363072	0	25	1	0	13	7	11524064	0	0
CBY1	1056349	262	45	927520	253952	0	4	0	0	50	47	67727808	0	0
CCDC85A	63834	739	-15	3881696	1123936	0	4	0	0	36	62	58065728	0	0
CCL4L2	691971	684	13	1337216	382912	0	2	0	0	50	52	57848480	0	0
CD74	949599	212	40	2216128	542624	0	4	0	0	50	55	66969920	0	0
CDH1	924096	240	30	6245632	1816352	0	119	3	0	50	30	50622752	0	0
CDKN1B	791330	136	44	1412608	387872	0	12	1	0	20	21	24166112	0	0
CIAO1	904852	213	43	2440320	666624	0	3	1	0	50	62	67186176	0	0
CRABP1	505232	435	56	1005888	261888	0	3	0	0	50	35	63268768	0	0
CTCF	1074126	147	45	5301248	1317376	0	17	3	0	40	34	46550592	0	0
DEAF1	1774224	236	57	3974944	1209248	0	8	0	0	19	10	20162400	0	0
EIF3H	483437	504	11	2592096	648768	0	2	0	0	50	38	56096608	0	0
ELAVL3	1255985	265	32	2597056	759872	0	7	0	0	49	34	51339968	0	0
EMD	2277674	NaN	40	1819328	516832	0	2	0	0	50	31	57319744	0	0
ERLIN2	619400	326	9	2614912	661664	0	4	0	0	50	50	80397632	0	0
FAM169A	424900	581	31	4857824	1275712	0	6	1	0	50	53	65005760	0	0
FAM72D	NaN	NaN	NaN	1102112	272800	0	2	0	0	50	93	110745888	0	0
FAM86B2	NaN	NaN	NaN	2337152	701344	0	12	1	0	32	47	58882144	0	0
FBXO44	682357	264	32	2089152	351168	0	4	0	0	50	28	59947552	0	0
FZD2	1261037	254	16	3834080	1219168	0	4	1	0	50	40	70217728	0	0
GATA3	182932	675	-2	3077184	943392	0	104	2	0	44	53	47800512	0	0
GPS2	1911735	206	36	2415520	637856	0	11	0	0	50	37	61504000	0	0
H3F3B	1885370	198	27	956288	302560	0	4	0	0	50	39	60333440	0	0
HIST1H2AI	267617	634	32	873952	307520	0	5	0	0	50	42	43207552	0	0
HLA-C	3244502	401	38	2600032	765824	0	9	0	0	50	25	43731328	0	0
HNRNPD	651473	390	26	2609952	663648	0	5	0	0	50	34	68580928	0	0
HYAL2	843769	206	51	3256736	1010848	0	6	1	0	50	31	57047936	0	0
IFI35	1507064	201	26	2028640	622976	0	5	2	0	46	48	44534848	0	0
IL27RA	1013197	231	32	4462016	1379872	0	9	1	0	50	30	60061632	0	0
IRF3	1733181	195	36	2998816	911648	0	8	0	0	50	39	63290592	0	0
KDELR1	1478750	217	36	1520736	428544	0	4	0	0	50	59	87158112	0	0
KEAP1	1996822	207	30	4374720	1264800	0	4	0	0	50	41	53207904	0	0
KLRC1	382960	334	1	1727072	433504	0	6	0	0	50	45	63504864	0	0
KRT36	1445853	325	-22	3262688	987040	0	3	2	0	43	31	37666240	0	0
KRT8	1781225	288	27	3437280	970176	0	3	0	0	50	21	52575008	0	0
MAP2K4	45834	583	-52	2939296	756896	0	33	0	0	13	14	15229184	0	0
MAPRE3	1222544	290	33	2076256	512864	0	9	0	0	50	33	56137280	0	0
MLL3	261375	616	16	34828128	9716640	0	85	7	0	3	9	13830464	0	0
OR2T35	141426	710	-10	2198272	694400	0	6	0	0	50	70	83611712	0	0
PANX1	367552	774	-16	3015680	844192	0	3	0	0	40	43	38153312	0	0
PITPNC1	648233	365	3	2743872	690432	0	5	0	0	50	36	53398368	0	0
PLA2G2E	437659	348	22	1038624	279744	0	2	0	0	50	25	52112736	0	0
POP5	1615212	311	34	1208256	315456	0	4	0	0	50	29	57666944	0	0
PRAM1	726124	214	1	4654464	1440384	0	4	1	0	50	39	62571392	0	0
PSMD12	486488	285	-1	3357920	847168	0	4	0	0	50	45	67141536	0	0
PTEN	259678	300	34	3003776	698368	0	39	0	0	50	51	50820160	0	0
PTHLH	315469	581	-4	1253888	376960	0	7	0	0	50	23	42390144	0	0
PTMS	2816186	232	48	798560	168640	0	3	0	0	50	65	70583776	0	0
RBBP9	414549	436	23	1375904	347200	0	3	0	0	50	56	70127456	0	0
RCN1	251970	683	-1	2412544	611072	0	6	0	0	50	61	51843904	0	0
RDH16	2103486	286	26	2211168	663648	0	2	0	0	50	43	67994656	0	0
ROM1	2695768	217	42	2321280	845184	0	4	1	0	50	51	66069184	0	0
RPGR	141269	NaN	28	9758304	2359968	0	24	1	0	26	27	41942752	0	0
RUNX1	164915	429	45	3451168	1072352	0	34	2	0	25	22	29531840	0	0
SARM1	1407654	189	19	4953056	1614976	0	7	1	0	50	33	55392288	0	0
SLC25A16	782017	294	35	2387744	680512	0	2	0	0	47	42	66710016	0	0
SMCR7L	766902	467	74	3165472	1024736	0	5	1	0	50	42	54839744	0	0
SPRR2B	687290	704	30	544608	139872	0	4	0	0	50	44	59712448	0	0
TAS2R10	408176	517	12	2164544	585280	0	5	0	0	50	45	53058112	0	0
TCF4	92114	936	12	4878656	1347136	0	10	4	0	34	59	40788064	0	0
THEM5	966708	212	36	1784608	489056	0	11	1	0	50	31	50904480	0	0
TMED10	884650	154	47	1572320	445408	0	4	0	0	50	32	63047552	0	0
TMEM106B	114769	532	-9	2015744	522784	0	4	0	0	36	40	44633056	0	0
TMEM219	1994393	238	52	1666560	553536	0	2	1	0	50	39	56263264	0	0
TP53	2069567	213	34	3064288	846176	0	328	5	0	2	6	1697312	0	0
TPST1	551438	412	26	2630784	738048	0	4	1	0	50	39	59633088	0	0
TRMT5	216411	578	-1	3630720	976128	0	3	1	0	29	30	30493088	0	0
ZFP36L1	543449	259	46	2300448	738048	0	9	0	0	50	27	51824064	0	0
ZNF551	606379	849	-44	4723904	1147744	0	9	1	0	50	48	48092160	0	0
PIK3CA	401889	613	11	7830848	1951264	0	381	6	0	1	6	2448256	3.330669e-16	7.755936e-14
MAP3K1	200595	412	38	10642176	3092064	0	103	3	0	37	42	44484256	4.662937e-15	1.072589e-12
ARID1A	975965	182	27	15870016	4765568	0	30	2	0	14	7	25156128	1.468381e-12	3.336940e-10
TBX3	32369	548	-30	5126656	1599104	0	28	1	0	9	12	10175936	4.374390e-12	9.822588e-10
NCOR1	954548	370	-18	17434400	4894528	0	45	1	0	1	1	6252576	1.492573e-11	3.312107e-09
RBMX	275533	NaN	28	3111904	652736	0	14	0	0	50	51	59909856	1.779702e-08	3.903342e-06
KRTAP5-1	NaN	NaN	NaN	1909600	593216	0	7	1	0	32	47	58774016	4.630930e-06	1.004007e-03
CASP8	571730	386	37	4244768	960256	0	13	1	0	50	24	60886976	6.516099e-06	1.396667e-03
TBL1XR1	135357	433	0	3800352	964224	0	12	0	0	50	46	59951520	9.871841e-06	2.092165e-03
NF1	462449	396	26	20682208	5527424	0	31	3	0	13	8	15112128	1.147156e-05	2.404185e-03
FNDC4	1193266	306	39	1655648	513856	0	6	1	0	26	28	37661280	1.173834e-05	2.433061e-03
POM121	641244	332	59	6663264	2261760	0	17	3	0	50	39	47459264	2.611837e-05	5.354834e-03
GLYR1	706891	195	33	4033472	1097152	0	11	0	0	24	10	27450624	3.985377e-05	8.083029e-03
ACTG1	3582152	268	26	2644672	771776	0	8	0	0	50	23	50066240	5.517873e-05	1.107214e-02
SPEN	823686	169	28	25153152	7734624	0	47	14	0	50	51	53158304	6.329558e-05	1.256717e-02
HS6ST1	406221	635	24	2829184	867008	0	17	2	0	27	35	35934208	8.659249e-05	1.701362e-02
HRNR	486922	468	25	19093024	6384512	0	41	11	0	50	42	54090784	1.055493e-04	2.052443e-02
WSCD2	451405	644	29	4013632	1122944	0	14	2	0	12	5	14807584	1.092840e-04	2.103383e-02
MYH9	1223952	226	49	14244128	3739840	0	23	5	0	50	37	65080160	1.110018e-04	2.114865e-02
DMD	31871	NaN	-12	27745248	6904320	0	56	7	0	26	24	41574720	1.258708e-04	2.374175e-02
CATSPER2	774279	286	51	3942208	1051520	0	9	3	0	23	8	17382816	1.317023e-04	2.459573e-02
HLA-B	2552688	347	28	2576224	753920	0	10	0	0	24	41	55657152	1.378266e-04	2.548711e-02
NOTCH2	429750	510	14	17695296	4767552	0	27	4	0	45	43	59438656	1.543255e-04	2.826105e-02
ZMYM3	728738	NaN	25	9815840	2763712	0	14	2	0	50	50	88876256	1.571157e-04	2.842808e-02
C9orf43	390186	297	36	3426368	853120	0	12	2	0	13	12	12202592	1.582520e-04	2.842808e-02
FAM86B1	475976	625	-1	2094112	634880	0	9	0	0	48	48	60838368	1.774362e-04	3.138073e-02
FRG1	49764	1059	-15	1968128	445408	0	11	0	0	50	77	72805856	1.780160e-04	3.138073e-02
OR6C76	802038	706	3	2137760	653728	0	10	1	0	50	71	57234432	1.850505e-04	3.228425e-02
GOLGA6L6	NaN	NaN	NaN	5701024	1099136	0	11	1	0	50	94	111572224	1.865647e-04	3.228425e-02
MLC1	909819	215	25	2690304	815424	0	7	1	0	50	22	42893088	2.022370e-04	3.467814e-02
KIAA1109	325000	770	8	35971904	9715648	0	32	0	0	1	0	10644160	2.252866e-04	3.828249e-02
C20orf112	677178	310	61	3085120	899744	0	8	0	0	50	31	48623872	2.383177e-04	4.013525e-02
RPL22	627248	240	31	969184	224192	0	4	0	0	50	35	51298304	3.174818e-04	5.299417e-02
RAB42	816470	183	25	727136	219232	0	4	0	0	50	57	57464576	3.596193e-04	5.950122e-02
CNPY3	1143209	203	41	1998880	551552	0	6	1	0	50	32	49401600	3.739576e-04	6.133554e-02
RGS7	134467	834	-27	3692224	867008	0	12	2	0	50	75	55011360	3.981610e-04	6.474235e-02
CD300LG	1025836	241	19	2600032	798560	0	6	1	0	50	34	60583424	5.335389e-04	8.601377e-02
FXYD5	745516	357	-9	1309440	377952	0	5	0	0	50	45	49758720	5.389000e-04	8.614180e-02
RHOA	1623187	201	33	1407648	372000	0	7	0	0	50	36	54647296	6.630486e-04	1.049530e-01
PTH2	2173457	290	44	659680	265856	0	3	0	0	50	43	55313920	6.677105e-04	1.049530e-01
ICOSLG	1128093	219	76	2177440	599168	0	6	1	0	50	42	57133248	6.774701e-04	1.056070e-01
KDM6A	59340	NaN	36	10125344	2725024	0	18	0	0	6	5	11226464	7.052001e-04	1.090286e-01
GIPC3	2160126	269	39	2195296	664640	0	4	0	0	50	29	60743136	7.213887e-04	1.106247e-01
BPHL	444075	435	41	2089152	595200	0	5	0	0	50	45	71725568	8.463963e-04	1.287478e-01
TTC39A	526044	281	10	4423328	1117984	0	9	1	0	50	48	73946656	9.334469e-04	1.408534e-01
SMTN	726734	202	32	6736672	2134784	0	11	1	0	21	7	21682144	9.915109e-04	1.484276e-01
PLEKHB2	461881	331	16	1643744	430528	0	6	0	0	50	21	56384288	1.132189e-03	1.681523e-01
ATP2A1	1167826	218	55	7115616	2112960	0	14	3	0	50	53	74071648	1.179798e-03	1.738543e-01
MST1	1551582	271	48	5225856	1470144	0	8	0	0	27	14	40429952	1.276437e-03	1.866368e-01
AKD1	345757	686	21	14177664	3398592	0	23	0	0	10	8	20838944	1.323126e-03	1.919754e-01
MUC12	NaN	NaN	NaN	35335040	12435712	0	84	19	0	26	44	44695552	1.371358e-03	1.974547e-01
FLT3LG	2173457	290	44	1659616	542624	0	5	0	0	50	43	55313920	1.468889e-03	2.098953e-01
OR4D10	430021	507	-1	2111968	673568	0	10	1	0	50	51	59188672	1.767203e-03	2.506239e-01
ERBB3	2693176	215	38	9883296	2812320	0	20	1	0	11	4	14200480	1.818256e-03	2.541927e-01
SF3B1	736523	276	30	9416064	2592096	0	18	2	0	50	33	62993984	1.819320e-03	2.541927e-01
HIST1H3B	408919	685	43	922560	306528	0	12	2	0	9	7	3593024	1.856841e-03	2.555897e-01
SHISA4	736064	208	24	1392768	422592	0	5	1	0	19	26	33456192	1.863108e-03	2.555897e-01
KIAA0195	1928925	195	19	9633312	2839104	0	13	2	0	50	32	73066752	1.869970e-03	2.555897e-01
PIWIL1	224466	621	-26	6274400	1659616	0	18	2	0	30	37	41810816	1.896615e-03	2.573666e-01
EIF4A2	449980	384	25	2998816	768800	0	10	0	0	50	30	55738496	1.994998e-03	2.687833e-01
ATAD2B	233701	431	27	10573728	2773632	0	16	0	0	3	0	7743552	2.023979e-03	2.707538e-01
PRKAR1A	662487	313	-28	2774624	754912	0	6	0	0	50	43	60073536	2.074535e-03	2.755626e-01
GPRIN2	NaN	NaN	NaN	3062304	1047552	0	11	2	0	26	27	33307392	2.127246e-03	2.798246e-01
SETDB1	1688656	172	31	9239488	2545472	0	16	1	0	49	39	56282112	2.136292e-03	2.798246e-01
CRYGA	321897	440	5	1263808	334304	0	5	0	0	50	45	47062464	2.243057e-03	2.913532e-01
MYCT1	188249	600	-9	1625888	498976	0	7	0	0	50	50	74373216	2.255199e-03	2.913532e-01
TRMT2A	545126	218	57	4379680	1352096	0	8	0	0	33	25	40672992	2.319508e-03	2.976229e-01
TTC7B	367726	570	20	5996640	1764768	0	9	0	0	5	1	16162656	2.570306e-03	3.275750e-01
FOXA1	67481	487	-58	3229952	1004896	0	25	0	0	1	2	1877856	2.646796e-03	3.350595e-01
TCP10	254009	704	1	2342112	666624	0	10	0	0	50	60	69832832	2.689388e-03	3.381816e-01
SUMO1	371912	192	41	791616	172608	0	3	0	0	50	44	55393280	2.777567e-03	3.469568e-01
TARBP2	1590803	191	55	2573248	798560	0	6	0	0	50	41	54446912	2.870976e-03	3.562655e-01
PSIP1	200332	583	6	4050336	943392	0	8	1	0	29	29	37548192	2.962512e-03	3.652216e-01
FAM98C	1467279	253	0	2394688	819392	0	7	1	0	50	40	55695840	3.020497e-03	3.699521e-01
PNMAL1	1099113	393	25	3123808	893792	0	8	0	0	38	23	47686432	3.180597e-03	3.870479e-01
PRPF38B	743461	225	9	3930304	1012832	0	7	0	0	50	36	67208992	3.353105e-03	4.028770e-01
ATP11A	585697	416	45	8860544	2370880	0	15	2	0	50	62	72015232	3.353393e-03	4.028770e-01
EFHA2	191406	621	-37	3863840	1043584	0	8	0	0	50	42	67154432	3.412870e-03	4.074276e-01
ARMCX1	329999	NaN	8	3124800	928512	0	9	0	0	8	5	16056512	3.455151e-03	4.098808e-01
DALRD3	1799657	241	41	3774560	1225120	0	9	1	0	50	44	63210240	3.638967e-03	4.289888e-01
ZNF687	1256374	184	31	8405216	2742880	0	12	2	0	36	25	46372032	3.678840e-03	4.309955e-01
FAM47C	71087	NaN	-10	6958880	2296480	0	16	3	0	14	13	27535936	3.720783e-03	4.332185e-01
TEAD1	339042	432	-1	3146624	796576	0	5	0	0	26	15	32428480	3.787437e-03	4.365578e-01
UBXN11	1021101	217	22	3738848	1085248	0	8	1	0	50	24	51703040	3.795753e-03	4.365578e-01
MYB	150100	410	32	5516512	1465184	0	12	0	0	7	14	12971392	3.935656e-03	4.499051e-01
CLDN6	1443513	234	49	1470144	514848	0	6	1	0	46	28	45566528	3.962240e-03	4.502155e-01
GRHL2	424003	399	36	4637600	1129888	0	9	1	0	50	36	59454528	4.023699e-03	4.544611e-01
AQP12A	1077835	446	25	1999872	684480	0	8	0	0	50	46	72194784	4.074704e-03	4.555251e-01
NRIP1	103852	526	8	8122496	2225056	0	10	0	0	13	4	19235872	4.095319e-03	4.555251e-01
PCBP2	1712232	191	56	2700224	743008	0	7	0	0	50	45	62791616	4.105570e-03	4.555251e-01
RBM39	1401606	125	51	3916416	1014816	0	6	0	0	50	40	66775488	4.276741e-03	4.717420e-01
CDK5RAP1	464431	395	39	4232864	1171552	0	9	1	0	50	30	64073280	4.341315e-03	4.760808e-01
SMTNL2	1239739	318	24	3200192	1013824	0	4	0	0	40	18	42112384	4.449441e-03	4.851177e-01
TGS1	324398	409	17	6253568	1513792	0	14	1	0	26	22	36502624	4.491135e-03	4.868494e-01
ACVR1B	493265	371	27	3897568	1099136	0	8	2	0	50	25	46170656	4.550075e-03	4.904201e-01
CCNL2	1736268	273	28	3725952	1121952	0	9	0	0	50	33	58478400	4.726173e-03	5.065061e-01
CDC42EP1	991778	176	51	2602016	909664	0	7	2	0	37	27	38928064	4.765986e-03	5.078871e-01
FBXO17	1794625	282	21	2002848	627936	0	5	1	0	50	21	55213728	4.909848e-03	5.202784e-01
ASXL2	602691	287	31	9992416	2959136	0	19	4	0	37	31	48276672	5.132148e-03	5.398768e-01
HLA-DRB5	1070559	595	14	1914560	534688	0	8	1	0	50	49	63308448	5.180071e-03	5.398768e-01
PLA2G15	910198	281	30	2883744	868992	0	6	1	0	50	35	53523360	5.180665e-03	5.398768e-01
LRRC41	690472	205	31	5527424	1844128	0	12	2	0	50	29	49091104	5.244206e-03	5.434957e-01
PPM1F	471638	379	52	3176384	969184	0	7	0	0	49	30	57007264	5.355439e-03	5.519907e-01
STAT4	529053	318	19	5579008	1378880	0	9	2	0	50	29	60072544	5.841769e-03	5.988448e-01
HSDL2	458381	341	17	3094048	771776	0	6	0	0	50	21	54275296	5.875930e-03	5.990908e-01
RIC8A	1463610	437	24	3757696	1152704	0	10	0	0	13	9	14303648	6.066539e-03	6.151992e-01
ART5	537999	403	23	2034592	620000	0	4	0	0	50	36	62542624	6.123950e-03	6.177002e-01
CEP57	298879	467	2	3693216	898752	0	7	0	0	50	41	69747520	6.416136e-03	6.407537e-01
GPSM2	817825	236	19	4970912	1299520	0	10	0	0	50	31	50727904	6.423589e-03	6.407537e-01
S100P	501655	278	47	689440	185504	0	2	0	0	50	35	54866528	6.454416e-03	6.407537e-01
NFATC4	897133	265	40	6656320	2274656	0	10	3	0	25	23	42790912	6.515241e-03	6.434056e-01
PGF	875817	222	53	1242976	355136	0	5	0	0	50	28	50694176	6.581092e-03	6.465237e-01
RPS27L	451944	230	36	644800	149792	0	3	0	0	50	27	57542944	6.701570e-03	6.541990e-01
HIST1H2BB	408919	685	43	871968	267840	0	6	1	0	50	50	47040640	6.728587e-03	6.541990e-01
E2F1	710350	161	55	2997824	984064	0	5	1	0	50	24	58156000	6.891912e-03	6.556464e-01
FBXW7	117295	501	51	6055168	1622912	0	15	1	0	50	49	66899488	6.911751e-03	6.556464e-01
CCL13	40425	871	-32	720192	193440	0	4	0	0	50	72	55639296	6.937671e-03	6.556464e-01
PCDH19	128045	NaN	-15	7910208	2407584	0	25	3	0	16	18	17026688	6.954431e-03	6.556464e-01
PILRB	1430637	204	54	1855040	228160	0	7	0	0	50	36	50677312	6.958617e-03	6.556464e-01
ATN1	2704950	211	47	7966752	2761728	0	15	2	0	50	62	74126208	6.970894e-03	6.556464e-01
FATE1	125659	NaN	4	1327296	369024	0	6	1	0	37	33	34477952	7.018501e-03	6.556464e-01
SLC16A1	601487	276	16	3485888	1034656	0	10	0	0	50	35	52008576	7.021555e-03	6.556464e-01
C1orf122	445096	375	33	766816	259904	0	3	0	0	50	28	55150240	7.283693e-03	6.767735e-01
CCND3	467876	186	41	2018720	644800	0	8	0	0	50	46	50866784	7.448947e-03	6.887355e-01
SIGLEC7	355132	632	1	3266656	989024	0	9	2	0	50	55	62149792	7.487577e-03	6.889301e-01
AP1S1	1044715	199	39	1172544	294624	0	3	0	0	50	29	51770496	7.786179e-03	7.094977e-01
HUWE1	888642	NaN	47	31085312	8938912	0	44	2	0	4	3	13187648	7.786344e-03	7.094977e-01
MORN4	564805	169	40	1069376	290656	0	5	0	0	50	43	56381312	7.936583e-03	7.197107e-01
CCDC155	2178574	290	37	4060256	1192384	0	12	1	0	28	17	32731040	8.015886e-03	7.234242e-01
FAM58A	940418	NaN	24	1752864	514848	0	4	0	0	50	28	48840128	8.226019e-03	7.381765e-01
SEC14L5	635794	302	9	4964960	1436416	0	7	1	0	49	46	74244256	8.293712e-03	7.381765e-01
COL8A1	226950	419	-2	4921312	1753856	0	9	1	0	50	42	56340640	8.296756e-03	7.381765e-01
ZDBF2	328087	597	18	16706272	4354880	0	21	2	0	24	11	34998752	8.346149e-03	7.390848e-01
CRNKL1	230275	685	10	6181152	1571328	0	14	0	0	28	20	35514592	8.461269e-03	7.412272e-01
FHOD3	336896	728	61	10232480	2915488	0	16	1	0	7	8	17845088	8.475343e-03	7.412272e-01
POLR2F	1370748	203	50	945376	245024	0	5	0	0	50	32	51220928	8.488235e-03	7.412272e-01
GPATCH4	2049505	180	37	2823232	676544	0	5	0	0	50	39	53155328	8.528832e-03	7.413403e-01
EGR3	765839	325	52	2682368	793600	0	5	1	0	50	30	42996256	8.839243e-03	7.647973e-01
PAPOLA	328369	576	19	5453024	1457248	0	5	0	0	3	0	14632992	9.269056e-03	7.983239e-01
NLRP2	982889	432	-21	7524320	2108992	0	13	0	0	4	4	9838656	9.371754e-03	8.035001e-01
KIAA0430	538786	282	29	12425792	3454144	0	17	5	0	50	34	53918176	9.450667e-03	8.048323e-01
CSMD1	10896	1290	-36	25232512	6860672	0	44	2	0	0	2	6860672	9.472631e-03	8.048323e-01
PLEKHH1	483892	311	46	9686880	2833152	0	11	2	0	50	43	56692800	9.532721e-03	8.063057e-01
PLOD3	1022626	258	39	5274464	1537600	0	10	1	0	17	9	17102080	9.591072e-03	8.076196e-01
MTM1	287123	NaN	16	4427296	1131872	0	13	1	0	23	18	23193952	9.711516e-03	8.141190e-01
ATHL1	1463610	437	24	5141536	1602080	0	10	0	0	13	9	14303648	9.754581e-03	8.141190e-01
TCP11	625705	198	29	3812256	1065408	0	6	0	0	15	4	11225472	9.967747e-03	8.245434e-01
DSG3	275713	450	-18	7030304	2076256	0	9	0	0	19	4	16868960	9.995596e-03	8.245434e-01
BRSK2	1234040	426	43	4831040	1367968	0	7	2	0	50	37	58903968	1.002768e-02	8.245434e-01
GNAZ	NaN	NaN	NaN	2482976	707296	0	6	0	0	50	93	111180384	1.005434e-02	8.245434e-01
MAMLD1	311047	NaN	16	7935008	2382784	0	12	1	0	3	2	7870528	1.013087e-02	8.250360e-01
STUB1	1207790	194	33	2215136	576352	0	6	0	0	50	39	62721184	1.014783e-02	8.250360e-01
PCGF6	533950	125	43	2547456	699360	0	6	0	0	50	39	49895616	1.031481e-02	8.276996e-01
TRIM13	337743	357	44	2917472	763840	0	7	0	0	15	2	11676832	1.032909e-02	8.276996e-01
C8orf31	821065	470	4	973152	273792	0	4	0	0	50	31	46990048	1.034385e-02	8.276996e-01
ARPC5L	1125524	207	41	1099136	317440	0	3	0	0	50	30	52437120	1.038971e-02	8.276996e-01
FADS2	1618824	212	64	3281536	822368	0	9	2	0	23	10	20217952	1.040000e-02	8.276996e-01
LIMK1	1047202	219	52	4642560	1321344	0	8	1	0	21	9	18766656	1.047131e-02	8.298736e-01
JPH4	1250373	553	35	4214016	1449312	0	9	0	0	6	5	6181152	1.055526e-02	8.304771e-01
TMEM167B	989913	215	18	547584	151776	0	3	0	0	50	29	48024704	1.056699e-02	8.304771e-01
EXT1	190467	586	18	5367712	1420544	0	8	1	0	31	15	27746240	1.077308e-02	8.406212e-01
TNS1	500812	399	23	12121248	3711072	0	11	0	0	10	4	14403840	1.078519e-02	8.406212e-01
C6orf62	422850	362	40	1681440	419616	0	4	0	0	50	28	67241728	1.098863e-02	8.529525e-01
CIRBP	2214581	234	29	1267776	348192	0	5	0	0	50	27	57083648	1.111154e-02	8.589584e-01
MED22	1827885	416	28	1441376	424576	0	4	0	0	50	32	47775712	1.128468e-02	8.640330e-01
ALDH1A3	378556	374	0	3675360	1047552	0	8	1	0	33	16	33456192	1.130010e-02	8.640330e-01
NR1H2	1072052	528	26	3248800	962240	0	8	0	0	20	13	22873536	1.131461e-02	8.640330e-01
NPAS4	1963418	182	55	5532384	1720128	0	10	2	0	50	39	58474432	1.140487e-02	8.674143e-01
ABR	1346718	270	22	6574976	1778656	0	16	1	0	14	10	16576320	1.169457e-02	8.858754e-01
ARHGEF15	772200	257	20	5740704	1955232	0	12	3	0	50	36	48208224	1.184588e-02	8.937477e-01
TRPV2	829707	254	8	5389536	1595136	0	11	1	0	22	14	22977696	1.213024e-02	9.115559e-01
CALHM2	542721	170	51	2198272	706304	0	6	0	0	50	38	50644576	1.225311e-02	9.116151e-01
SPINT3	NaN	NaN	NaN	655712	165664	0	3	0	0	50	93	110638752	1.226150e-02	9.116151e-01
GIMAP8	557261	584	38	4709024	1284640	0	12	1	0	50	54	66938176	1.231892e-02	9.116151e-01
ETV5	780547	397	36	3705120	999936	0	9	0	0	15	11	18403584	1.232435e-02	9.116151e-01
CXorf22	3828	NaN	-13	7046176	1860992	0	14	2	0	50	66	78694368	1.238306e-02	9.123801e-01
KRT19	1445853	325	-22	2774624	865024	0	7	0	0	50	41	53218816	1.247605e-02	9.150212e-01
EPDR1	100826	683	10	2382784	727136	0	5	0	0	50	66	74217472	1.251593e-02	9.150212e-01
AP4M1	1401098	205	46	3241856	984064	0	6	1	0	50	43	69460832	1.272847e-02	9.231422e-01
HRCT1	853975	298	55	771776	269824	0	2	0	0	50	36	47886816	1.273860e-02	9.231422e-01
ZFP36L2	227876	208	47	3291456	1139808	0	7	1	0	50	39	47241024	1.277384e-02	9.231422e-01
SSX3	660654	NaN	14	1568352	357120	0	5	0	0	50	27	59400960	1.291254e-02	9.264991e-01
LUC7L2	545432	339	30	2883744	732096	0	5	0	0	50	31	58045888	1.291853e-02	9.264991e-01
FAM171A1	211657	716	8	6199008	1845120	0	14	3	0	16	14	15380960	1.326450e-02	9.477084e-01
BLK	476916	493	55	3646592	1010848	0	6	0	0	17	7	15322432	1.346967e-02	9.587354e-01
CSAD	1729009	191	55	3739840	1090208	0	6	0	0	48	27	49273632	1.360561e-02	9.647711e-01
DAP	630950	435	29	759872	195424	0	4	0	0	50	47	58037952	1.380533e-02	9.735457e-01
PNCK	1716845	NaN	44	3184320	916608	0	5	1	0	50	30	53232704	1.388017e-02	9.735457e-01
MFSD11	827288	206	22	3293440	878912	0	7	0	0	50	19	40453760	1.388420e-02	9.735457e-01
LDB2	55867	983	2	2981952	770784	0	10	1	0	50	49	64599040	1.393754e-02	9.736665e-01
SVOP	574926	NaN	32	2179424	638848	0	5	1	0	48	44	66919328	1.414170e-02	9.791706e-01
PAX2	1089188	481	19	3402560	897760	0	4	0	0	50	22	48318336	1.419865e-02	9.791706e-01
MED23	147816	864	7	10006304	2629792	0	15	3	0	30	39	34696192	1.422128e-02	9.791706e-01
RAB40C	1115707	213	39	2017728	571392	0	3	0	0	50	25	47286656	1.422398e-02	9.791706e-01
ZNF41	791516	NaN	27	5638528	1361024	0	12	1	0	50	57	78241024	1.457072e-02	9.993921e-01
ZNF268	334913	834	6	1441376	311488	0	5	1	0	50	50	55499424	1.482572e-02	1
HIST1H2BC	398813	636	53	870976	268832	0	7	2	0	11	6	4215008	1.501266e-02	1
HIST1H3G	390169	544	57	922560	306528	0	5	1	0	42	26	27650016	1.505039e-02	1
CNOT3	735613	439	-53	5424256	1509824	0	15	0	0	21	23	22954880	1.521591e-02	1
SH3PXD2A	539433	300	35	7722720	2306400	0	13	0	0	1	0	2950208	1.522303e-02	1
FN3KRP	855855	243	21	2222080	611072	0	5	0	0	50	30	49786496	1.540774e-02	1
SRGAP2	472089	300	6	7106688	1922496	0	12	0	0	4	1	6207936	1.556323e-02	1
TMEM132A	798818	512	52	6846784	2423456	0	7	0	0	11	1	9427968	1.559315e-02	1
ASPA	403115	442	6	2290528	584288	0	5	0	0	50	35	49473024	1.563846e-02	1
FLAD1	1612870	224	35	4373728	1369952	0	8	1	0	50	37	51518528	1.571961e-02	1
PTGDS	1979517	188	34	1390784	385888	0	5	0	0	50	34	58646048	1.602064e-02	1
TSG101	623656	341	20	2828192	769792	0	6	0	0	50	40	68924160	1.636298e-02	1
ACVR2A	90992	951	-2	3750752	957280	0	9	1	0	28	31	38363616	1.642297e-02	1
C1orf63	613835	460	36	2000864	644800	0	4	0	0	50	39	66307264	1.646984e-02	1
TMEM167A	230539	717	8	550560	136896	0	3	0	0	50	33	58194688	1.653958e-02	1
HOXB3	946208	524	29	2928384	940416	0	6	1	0	50	43	48944288	1.664541e-02	1
FUNDC1	91432	NaN	20	1139808	300576	0	3	0	0	50	46	66881632	1.667995e-02	1
KIAA0226	560122	252	50	7109664	1949280	0	10	0	0	2	0	5230816	1.715929e-02	1
TERF2IP	449343	354	18	2776608	818400	0	4	0	0	50	25	59437664	1.716365e-02	1
C4orf34	645570	165	40	741024	199392	0	2	0	0	50	27	57141184	1.747631e-02	1
SDR39U1	898202	411	17	2019712	670592	0	3	0	0	33	25	38419168	1.755934e-02	1
COX7B2	86349	938	11	588256	155744	0	3	0	0	50	80	65982880	1.761707e-02	1
ZCCHC12	234959	NaN	44	2786528	811456	0	6	0	0	50	42	63874880	1.763573e-02	1
HIST1H2AK	228884	634	40	871968	303552	0	5	1	0	34	28	28640032	1.763699e-02	1
RB1	349930	450	41	6852736	1750880	0	23	3	0	1	3	2200256	1.765852e-02	1
ELOVL5	379445	287	27	2202240	559488	0	5	1	0	50	72	72083680	1.773538e-02	1
TARS2	1532790	163	43	5086976	1540576	0	12	1	0	38	28	52136544	1.781281e-02	1
QSER1	408746	172	23	12171840	3458112	0	22	4	0	50	54	69998496	1.781605e-02	1
STAG2	338292	NaN	7	9451776	2270688	0	15	1	0	21	13	21717856	1.793682e-02	1
RHBG	2199280	201	27	3200192	1013824	0	4	1	0	50	38	68651360	1.796094e-02	1
TTC32	479338	390	9	1111040	269824	0	3	0	0	50	53	73731392	1.803569e-02	1
MORN1	644518	302	30	3571200	1035648	0	8	1	0	50	31	60907808	1.806441e-02	1
MAZ	NaN	NaN	NaN	3689248	1247936	0	11	0	0	14	12	17781600	1.834347e-02	1
CAMTA2	1416161	231	30	8816896	2661536	0	11	1	0	12	8	15077408	1.835684e-02	1
PRKRIR	234429	366	57	5416320	1434432	0	8	0	0	16	7	15554560	1.837451e-02	1
TRAFD1	730140	239	40	4210048	1125920	0	8	0	0	18	15	37948960	1.852371e-02	1
PPEF1	141559	NaN	17	4840960	1176512	0	11	2	0	50	45	59586464	1.879766e-02	1
ABCA8	295848	637	-41	11532000	3032544	0	19	2	0	13	8	16957248	1.898409e-02	1
MRPL24	1649536	208	53	1559424	443424	0	4	1	0	33	27	38220768	1.901525e-02	1
SDC1	532338	320	37	2132800	691424	0	3	1	0	50	36	57598496	1.911010e-02	1
FAM104A	205112	251	-15	1460224	438464	0	3	0	0	50	70	65970976	1.912803e-02	1
GRINA	2580629	247	28	2605984	786656	0	4	0	0	50	33	78661632	1.923866e-02	1
GRIA3	226353	NaN	-6	6736672	1786592	0	16	3	0	50	57	62712256	1.937238e-02	1
TMSB15A	96151	NaN	0	359104	75392	0	2	0	0	50	56	56492416	1.961500e-02	1
NTHL1	1747301	183	46	2193312	666624	0	5	0	0	50	29	53326944	1.984696e-02	1
TOX4	707390	470	30	4332064	1319360	0	7	0	0	37	25	52750592	1.998280e-02	1
ZBTB7C	110354	212	61	4291392	1261824	0	5	1	0	29	23	45253056	2.000499e-02	1
ATPIF1	779314	213	33	882880	224192	0	2	0	0	50	19	51169344	2.007949e-02	1
XBP1	571394	219	-10	2846048	650752	0	5	0	0	50	41	63632832	2.023977e-02	1
ZNF362	726025	413	29	2959136	894784	0	5	0	0	50	40	54841728	2.025543e-02	1
SHANK2	544815	678	36	12647008	3828128	0	17	3	0	25	19	29146944	2.026763e-02	1
ZFYVE19	1023960	172	48	3355936	977120	0	7	0	0	34	18	39333792	2.041301e-02	1
KIAA0913	1009357	191	42	12753152	4004704	0	19	1	0	10	16	20833984	2.061127e-02	1
MLL4	1151198	321	30	18543456	6133536	0	14	2	0	6	2	12033952	2.075882e-02	1
GYG2	197004	NaN	17	3592032	1008864	0	9	1	0	50	53	65659488	2.088555e-02	1
ABCA10	137274	415	-43	11358400	2854976	0	15	1	0	28	15	36126656	2.089811e-02	1
ZFHX4	72333	731	8	25366432	7045184	0	38	7	0	17	18	27831552	2.090046e-02	1
MAGEA8	275638	NaN	NaN	2207200	652736	0	5	0	0	21	19	29351296	2.090901e-02	1
WNT9A	673663	406	-4	2524640	790624	0	4	0	0	50	41	50920352	2.107121e-02	1
VWA3A	577505	269	45	8738528	2239936	0	15	2	0	18	8	22363648	2.113383e-02	1
TMEM18	144358	557	-14	1052512	259904	0	4	0	0	50	64	66349920	2.114614e-02	1
MAP3K12	1712232	191	56	5964896	1885792	0	8	0	0	16	8	16629888	2.122015e-02	1
NOTCH3	630378	381	11	16146784	4970912	0	11	4	0	33	10	33568288	2.130092e-02	1
LARP1	549658	179	27	7317984	2008800	0	13	0	0	1	0	3545408	2.148716e-02	1
MED12	759088	NaN	27	15597216	4371744	0	24	6	0	50	55	72202720	2.164586e-02	1
PAXIP1	162706	628	-6	7789184	2007808	0	7	0	0	15	7	20703040	2.180048e-02	1
SHISA9	NaN	NaN	NaN	3212096	942400	0	9	1	0	32	47	59123200	2.186802e-02	1
DAZAP1	2352825	221	38	3155552	894784	0	5	0	0	50	33	51076096	2.200446e-02	1
HEXDC	2591323	179	28	4090016	1284640	0	3	0	0	50	17	57982400	2.206390e-02	1
CRIPAK	1018381	507	41	2995840	994976	0	13	3	0	1	3	2434368	2.206791e-02	1
TRAF7	2179404	224	39	4889568	1339200	0	6	0	0	50	27	54413184	2.222024e-02	1
BCL7C	1546514	207	48	1519744	492032	0	3	0	0	50	41	61555584	2.230264e-02	1
PSG8	386041	417	-19	3066272	862048	0	8	0	0	50	38	52570048	2.232446e-02	1
CDH24	1261207	185	41	5608768	1843136	0	10	1	0	3	4	5625632	2.241731e-02	1
ZNF76	682809	264	39	4095968	1156672	0	7	0	0	36	26	56493408	2.241937e-02	1
UBN2	519766	345	29	9375392	2861920	0	11	1	0	22	9	27047872	2.253582e-02	1
HOXC6	1185281	279	54	1653664	465248	0	4	0	0	50	24	53726720	2.256566e-02	1
CHKB	1073094	203	43	2863904	790624	0	5	0	0	50	46	64512736	2.263012e-02	1
PHLDA1	604083	438	17	2755776	851136	0	8	0	0	50	42	60672704	2.271941e-02	1
FXYD3	745516	357	-9	1490976	401760	0	5	0	0	50	45	49758720	2.276979e-02	1
DLG1	751489	417	36	6903328	1783616	0	15	1	0	8	9	11766112	2.280493e-02	1
MARK2	1321109	201	51	5655392	1603072	0	10	0	0	50	36	57801856	2.290133e-02	1
MPZL1	546300	319	16	1924480	545600	0	3	0	0	50	28	58409952	2.305400e-02	1
ARMC9	1157442	394	41	4903456	1280672	0	6	1	0	50	24	50060288	2.307908e-02	1
RASGRP2	2042840	230	60	4387616	1248928	0	7	2	0	50	42	66123744	2.309285e-02	1
C1orf194	989913	215	18	1158656	305536	0	3	0	0	50	29	48024704	2.320342e-02	1
KRAS	259193	512	16	1700288	409696	0	6	0	0	50	44	57178880	2.353384e-02	1
ATP13A4	144678	776	-2	8682976	2349056	0	10	2	0	31	35	44905856	2.355171e-02	1
PHACTR1	251440	714	17	4203104	1138816	0	10	2	0	17	14	17325280	2.370455e-02	1
PEG3	NaN	NaN	NaN	10446752	2650624	0	22	2	0	40	72	91375104	2.417094e-02	1
LZTR1	577297	192	58	6057152	1692352	0	12	1	0	26	16	31842208	2.421170e-02	1
LYRM5	260142	633	19	678528	157728	0	2	0	0	50	33	56465632	2.429414e-02	1
ARFIP2	424988	469	20	2421472	715232	0	5	0	0	50	39	69706848	2.459245e-02	1
EIF3I	1460758	218	29	2429408	606112	0	6	0	0	50	45	60424704	2.463150e-02	1
GLTSCR1	788433	258	33	10333664	3757696	0	6	0	0	8	0	11760160	2.470768e-02	1
SLC27A4	1928973	188	64	4532448	1360032	0	6	0	0	50	33	66216992	2.478231e-02	1
METAP2	441602	328	18	3508704	886848	0	4	0	0	50	19	54091776	2.484381e-02	1
RPS5	1900140	270	-14	1464192	428544	0	6	0	0	50	42	55902176	2.485429e-02	1
STMN4	360513	561	6	1621920	386880	0	5	0	0	50	58	63783616	2.507053e-02	1
DNAJB5	676166	394	23	2931360	863040	0	5	0	0	50	41	84801120	2.507552e-02	1
CTH	339263	379	-3	2962112	793600	0	3	0	0	41	23	47181504	2.518819e-02	1
RPL18A	1216364	212	37	1276704	363072	0	5	0	0	50	37	49001824	2.538727e-02	1
ZC3H18	626708	184	39	6738656	1981024	0	6	0	0	46	24	55028224	2.551309e-02	1
HNRNPUL1	1186597	214	24	6122624	1695328	0	9	1	0	50	29	62812448	2.554622e-02	1
C4orf26	461415	491	19	931488	255936	0	3	0	0	50	33	56978496	2.607213e-02	1
PRDX5	1613996	257	65	1490976	488064	0	4	0	0	50	32	59420800	2.615051e-02	1
ZNF831	876466	202	15	11243328	3785472	0	10	4	0	29	22	40476576	2.646262e-02	1
ARHGEF1	1255704	364	28	6666240	1958208	0	10	1	0	50	29	58388128	2.646343e-02	1
ZC3H12A	446254	357	25	4106880	1309440	0	5	0	0	26	8	24663104	2.671918e-02	1
DLGAP2	99986	671	-37	6875552	1969120	0	8	0	0	10	5	18387712	2.678040e-02	1
HMGB3	226983	NaN	-8	1502880	339264	0	6	0	0	50	72	74816640	2.694974e-02	1
COX17	288657	595	42	480128	121024	0	2	0	0	50	42	51938144	2.700577e-02	1
CNN2	2387949	206	26	2229024	610080	0	3	0	0	50	51	90277952	2.700896e-02	1
STARD10	529647	207	50	2096096	570400	0	5	1	0	50	32	52037344	2.721419e-02	1
DCST1	1696720	214	44	5056224	1452288	0	8	1	0	31	25	48607008	2.726073e-02	1
C14orf180	625253	450	20	1096160	388864	0	2	0	0	50	44	58942656	2.734669e-02	1
VAV1	739481	272	31	6255552	1612992	0	7	0	0	41	15	56401152	2.740787e-02	1
FAM193B	1120311	347	41	5490720	1654656	0	7	0	0	28	6	28624160	2.759478e-02	1
DLX6	99426	991	-15	2081216	567424	0	5	1	0	50	55	56692800	2.762194e-02	1
TNRC18	1893797	256	14	20147520	6693024	0	17	3	0	5	4	14681600	2.787807e-02	1
CCDC23	820426	426	30	508896	113088	0	2	0	0	50	58	63099136	2.788836e-02	1
TNFSF4	293612	492	-1	1309440	357120	0	3	0	0	50	43	70079840	2.792963e-02	1
TSSK1B	267968	620	13	2552416	733088	0	6	1	0	50	57	79547488	2.805490e-02	1
JTB	2028800	222	34	1073344	286688	0	2	0	0	50	39	50945152	2.807941e-02	1
HCFC2	1209623	156	26	5668288	1581248	0	11	0	0	3	1	4939168	2.816576e-02	1
PDCD6	935283	530	28	1421536	358112	0	5	0	0	50	45	50421376	2.817596e-02	1
CPAMD8	947295	386	29	13628096	4123744	0	17	0	0	9	2	10654080	2.850114e-02	1
INPPL1	744547	182	58	8857568	2704192	0	10	2	0	50	32	52545248	2.857994e-02	1
ZNF330	71072	671	-4	2438336	534688	0	6	0	0	26	32	30954368	2.933152e-02	1
NIN	445811	257	34	15861088	3970976	0	15	0	0	3	0	6837856	2.941513e-02	1
EPC1	511962	189	15	5995648	1643744	0	8	1	0	17	9	23366560	2.946511e-02	1
P4HB	3798594	211	19	3688256	975136	0	5	0	0	50	20	51487776	2.986755e-02	1
NLRC5	804832	154	53	13287840	3940224	0	19	0	0	1	0	4521536	2.993199e-02	1
TMEM120B	796879	190	43	2523648	642816	0	5	1	0	50	40	48358016	2.993833e-02	1
TRPC7	283872	588	23	6164288	1671520	0	11	0	0	2	0	3693216	2.994225e-02	1
PIK3R3	1116382	318	20	3443232	800544	0	6	1	0	48	31	61952384	3.036717e-02	1
PTCH2	656648	191	36	8341728	2717088	0	7	2	0	38	20	50823136	3.038355e-02	1
ZNF541	NaN	NaN	NaN	9495424	2866880	0	12	0	0	5	2	9476576	3.039428e-02	1
C5orf60	NaN	NaN	NaN	1946304	601152	0	7	0	0	50	93	111074240	3.048953e-02	1
RNPC3	NaN	NaN	NaN	1033664	302560	0	3	0	0	50	93	110775648	3.056308e-02	1
FBXW9	1967616	218	15	3186304	1024736	0	4	0	0	50	35	71012320	3.058374e-02	1
ABCB8	622098	373	41	4954048	1649696	0	9	0	0	27	19	35038432	3.062053e-02	1
SMAD4	156084	422	41	3981888	1074336	0	7	0	0	28	29	34361888	3.076219e-02	1
RGS4	315405	691	-14	2240928	523776	0	6	0	0	50	39	49848000	3.087738e-02	1
RNF123	1551582	271	48	9443840	2748832	0	11	2	0	27	14	40429952	3.103043e-02	1
C9orf37	1197708	478	45	1186432	399776	0	3	0	0	50	58	78031712	3.108607e-02	1
TRA2B	978158	213	30	2075264	600160	0	5	0	0	50	36	54083840	3.152763e-02	1
ALDH1L1	203027	610	30	6476768	1847104	0	10	1	0	12	12	14885952	3.155737e-02	1
CAD	1238919	230	39	15547616	4837984	0	17	0	0	2	0	6319040	3.177595e-02	1
CDC25C	1312427	273	36	3519616	867008	0	8	0	0	50	43	62656704	3.178970e-02	1
HDAC2	217826	610	14	3668416	852128	0	5	0	0	31	27	37798176	3.198184e-02	1
ARPC2	724341	197	30	2253824	558496	0	5	0	0	50	31	50671360	3.220514e-02	1
CCT8	316438	178	79	3985856	1088224	0	7	0	0	24	13	29783808	3.233169e-02	1
PCNXL2	146659	581	-1	15184544	4296352	0	24	3	0	50	44	58721440	3.235111e-02	1
MRPL20	1736268	273	28	1074336	306528	0	3	0	0	50	33	58478400	3.235609e-02	1
RNF13	536427	340	14	2801408	716224	0	5	0	0	50	33	62374976	3.245655e-02	1
C12orf68	511392	352	32	1332256	408704	0	2	0	0	50	34	52190112	3.245712e-02	1
PLEKHA6	554014	370	33	7436032	2179424	0	10	1	0	50	33	65926336	3.256285e-02	1
DBNDD2	1037999	382	35	1302496	370016	0	3	0	0	50	39	48563360	3.304758e-02	1
CRIP1	689089	298	41	616032	139872	0	2	0	0	50	43	58811712	3.310765e-02	1
INTS8	430887	389	38	7320960	1880832	0	9	0	0	16	9	24776192	3.314980e-02	1
RAD23A	1886809	335	40	2606976	738048	0	3	1	0	50	26	50687232	3.340397e-02	1
ALDH3B2	1408104	424	60	2756768	784672	0	6	0	0	50	40	50909440	3.350773e-02	1
SENP6	428787	364	24	8217728	1992928	0	7	0	0	7	0	8562944	3.358066e-02	1
GPR133	218974	468	0	6312096	1785600	0	7	1	0	48	37	62103168	3.358488e-02	1
RGS17	158803	677	1	1555456	375968	0	4	0	0	50	53	58824608	3.378080e-02	1
PROSC	651180	379	15	2005824	547584	0	4	0	0	50	29	58560736	3.419242e-02	1
ACSF2	1332860	200	23	4432256	1245952	0	6	1	0	50	31	67373664	3.426884e-02	1
VEZF1	854628	182	27	3672384	1047552	0	7	0	0	3	0	2671456	3.427734e-02	1
HNRNPA2B1	915230	445	43	2633760	657696	0	8	0	0	50	47	64490912	3.440306e-02	1
C20orf85	372863	576	7	999936	273792	0	2	0	0	50	60	66681248	3.452522e-02	1
PTPRQ	NaN	NaN	NaN	15398816	4088032	0	18	0	0	5	2	10697728	3.471479e-02	1
PRICKLE3	724395	NaN	44	4326112	1274720	0	12	0	0	2	8	6169248	3.478298e-02	1
C4orf50	109875	686	16	1951264	599168	0	4	1	0	50	57	52126624	3.485297e-02	1
SPATA8	93099	986	-46	755904	214272	0	2	0	0	50	60	49159552	3.485758e-02	1
HIST2H3D	681585	560	28	908672	308512	0	5	1	0	50	62	66559232	3.508150e-02	1
HOXA11	473864	394	13	2160576	660672	0	6	0	0	50	59	71402176	3.512805e-02	1
NOL6	1001877	166	4	7983616	2560352	0	12	5	0	50	29	47454304	3.515398e-02	1
DND1	774470	356	31	2411552	790624	0	3	0	0	50	45	57920896	3.527496e-02	1
VCX	43100	NaN	-9	1467168	392832	0	5	1	0	43	62	65271616	3.531527e-02	1
SGCA	1277832	210	26	2713120	864032	0	5	0	0	50	29	66490784	3.542603e-02	1
TMEM97	1405196	214	10	1250912	353152	0	2	1	0	27	13	28989216	3.564954e-02	1
MAST4	36320	621	7	18536512	5610752	0	10	0	0	5	0	13351328	3.567374e-02	1
INPP5J	731144	218	40	4526496	1327296	0	7	0	0	16	13	34458112	3.592169e-02	1
FGG	59962	1036	-4	3386688	812448	0	7	2	0	50	55	49334144	3.594834e-02	1
CKAP2	345539	356	45	4893536	1308448	0	7	0	0	19	7	20089984	3.611189e-02	1
E2F4	1109491	150	46	2949216	860064	0	4	1	0	50	32	53153344	3.627813e-02	1
TCEAL3	490345	NaN	31	1441376	365056	0	4	0	0	50	38	61622048	3.640225e-02	1
H2BFWT	439642	NaN	30	1209248	391840	0	2	0	0	50	42	56442816	3.649877e-02	1
MLLT4	138570	643	-2	13387040	3653536	0	21	0	0	3	3	8021312	3.651053e-02	1
ZSCAN21	1503181	254	41	3378752	888832	0	6	0	0	50	48	75859232	3.653609e-02	1
OR2T27	141426	710	-10	2175456	660672	0	7	0	0	50	70	83611712	3.667383e-02	1
USP12	283040	221	52	2742880	664640	0	8	0	0	50	43	56854496	3.678425e-02	1
ERGIC3	1515751	169	58	2898624	735072	0	4	0	0	50	41	59937632	3.694244e-02	1
ABCA7	2387949	206	26	14830400	4873696	0	11	0	0	11	3	17087200	3.695330e-02	1
DDX41	1120311	347	41	4524512	1234048	0	5	0	0	28	6	28624160	3.696561e-02	1
GTSE1	506667	205	35	5116736	1620928	0	13	0	0	15	14	21082976	3.708207e-02	1
C9orf66	219110	462	-10	1933408	709280	0	3	0	0	50	37	52939072	3.721132e-02	1
NR6A1	892645	345	29	3487872	913632	0	7	0	0	50	58	57744320	3.727704e-02	1
HSF5	818916	384	23	4141600	1247936	0	4	0	0	50	38	77479168	3.740187e-02	1
VWA3B	361135	716	28	9397216	2485952	0	15	1	0	21	33	32321344	3.757067e-02	1
ATG4A	201673	NaN	25	2989888	715232	0	7	0	0	50	45	53424160	3.766484e-02	1
LRRC8C	300032	514	7	5629600	1572320	0	11	0	0	10	3	11634176	3.770996e-02	1
FBXL2	496632	352	15	3107936	856096	0	6	1	0	50	41	67390528	3.777097e-02	1
CLN3	NaN	NaN	NaN	3121824	976128	0	7	0	0	50	93	111449216	3.789494e-02	1
SLC4A3	547550	487	29	8721664	2801408	0	8	3	0	50	54	71877344	3.808052e-02	1
SLC25A10	3745109	205	30	2059392	636864	0	4	0	0	50	22	49851968	3.821370e-02	1
SLC35B2	1037256	312	54	2934336	967200	0	9	0	0	16	21	20176288	3.836487e-02	1
BMX	188273	NaN	36	5045312	1204288	0	10	1	0	50	33	45145920	3.846977e-02	1
C19orf25	2352825	221	38	820384	265856	0	2	0	0	50	33	51076096	3.856758e-02	1
RAB39B	371405	NaN	-13	1490976	431520	0	8	1	0	6	5	6016480	3.863466e-02	1
C3orf52	268780	440	28	2393696	665632	0	6	0	0	50	36	56749344	3.867773e-02	1
DNAH12	455990	454	29	22664224	5768480	0	22	3	0	21	8	26892128	3.870362e-02	1
KCTD21	551110	208	23	1823296	518816	0	4	0	0	50	38	65587072	3.882389e-02	1
THADA	428893	408	38	14123104	3762656	0	16	0	0	11	3	18796416	3.899559e-02	1
RNASE9	637784	493	22	1542560	379936	0	3	0	0	50	36	45795680	3.939167e-02	1
C11orf49	1268399	373	31	2819264	787648	0	5	0	0	50	44	52968832	3.945731e-02	1
FOXP1	99202	675	-1	5337952	1408640	0	6	3	0	47	40	52488704	3.988817e-02	1
DKC1	1739324	NaN	7	3770592	993984	0	7	2	0	6	4	7184064	4.008958e-02	1
KRTAP17-1	1149433	468	-14	747968	204352	0	3	0	0	50	44	46909696	4.010390e-02	1
ZNF619	195638	546	22	4456064	1177504	0	8	1	0	50	51	58385152	4.020354e-02	1
TRIM29	325456	214	31	4206080	1147744	0	7	0	0	31	29	50430304	4.039878e-02	1
C19orf40	481910	448	-16	1530656	445408	0	3	0	0	50	37	51929216	4.051154e-02	1
LRTM1	29081	629	24	2403616	715232	0	5	1	0	50	45	62506912	4.066084e-02	1
ZMYM2	329235	391	43	10055904	2520672	0	13	0	0	5	1	8265344	4.067381e-02	1
KIAA1045	676166	394	23	2839104	824352	0	4	1	0	50	41	84801120	4.079858e-02	1
ARHGAP29	466144	327	-9	9159136	2369888	0	16	0	0	8	3	9487488	4.126358e-02	1
SNX3	336217	451	42	1173536	317440	0	3	0	0	50	35	57575680	4.145941e-02	1
HCFC1R1	1443513	234	49	985056	309504	0	3	0	0	50	29	52814080	4.158015e-02	1
BARX2	287214	440	-19	1960192	581312	0	4	0	0	50	35	55367488	4.200306e-02	1
NDUFB5	397411	520	10	1382848	378944	0	4	0	0	50	48	53056128	4.200348e-02	1
PMEPA1	197938	488	15	2034592	602144	0	4	0	0	50	43	47830272	4.209184e-02	1
PPP2R3C	640994	321	45	3407520	788640	0	8	0	0	50	45	55676000	4.209629e-02	1
PLSCR3	1911735	206	36	2046496	667616	0	3	0	0	50	37	61504000	4.211967e-02	1
DHRS4L2	984811	442	23	1648704	514848	0	4	0	0	50	49	71972576	4.231292e-02	1
WFDC6	1069725	438	36	649760	156736	0	2	0	0	50	48	58586528	4.234217e-02	1
NBL1	775439	271	32	1540576	438464	0	3	0	0	50	26	60957408	4.236276e-02	1
CBX5	753625	205	59	1431456	330336	0	4	0	0	50	34	55658144	4.255564e-02	1
KIAA1984	1910405	176	41	3935264	1007872	0	5	0	0	50	35	64612928	4.263903e-02	1
CCT3	2232742	187	30	3949152	1080288	0	6	1	0	50	43	63934400	4.266818e-02	1
PIK3R1	48999	619	32	5630592	1395744	0	18	2	0	6	12	7847712	4.273554e-02	1
DDX55	929791	224	44	4371744	1154688	0	8	0	0	31	36	47466208	4.287290e-02	1
C17orf61	1906324	206	33	816416	248992	0	3	0	0	50	57	65602944	4.291613e-02	1
SDCBP2	417756	427	36	2086176	624960	0	4	0	0	50	42	59413856	4.304496e-02	1
VPS4B	206996	278	92	3222016	869984	0	8	0	0	50	35	55340704	4.312262e-02	1
SLC25A43	655775	NaN	34	2355008	745984	0	5	0	0	15	6	21630560	4.318858e-02	1
OR10R2	177013	929	7	2286560	710272	0	6	0	0	27	26	30550624	4.319320e-02	1
HCFC1	2355024	NaN	25	13763008	4712000	0	19	0	0	0	0	4712000	4.327388e-02	1
TRPM5	833749	589	47	8199872	2489920	0	12	0	0	14	15	24466688	4.338593e-02	1
HPS3	382046	386	7	7206880	1956224	0	9	1	0	15	8	19292416	4.349197e-02	1
SPRY3	NaN	NaN	NaN	1981024	599168	0	6	1	0	32	47	58779968	4.356866e-02	1
DNAJB12	822407	145	45	2914496	841216	0	6	1	0	50	37	64296480	4.373658e-02	1
NCOA6	1006385	170	47	14318528	4263616	0	14	2	0	35	19	40008352	4.381694e-02	1
KDM2A	1502318	162	42	8343712	2277632	0	10	1	0	24	19	34441248	4.388305e-02	1
OTOP2	1045089	223	25	3887648	1210240	0	6	2	0	50	29	55428000	4.399529e-02	1
TSC22D1	205312	350	38	7562016	2428416	0	14	2	0	50	56	54544128	4.400081e-02	1
CARS2	532346	216	42	4057280	1159648	0	5	0	0	14	6	11181824	4.409343e-02	1
ABHD6	611196	221	43	2450240	662656	0	4	0	0	50	40	58043904	4.414156e-02	1
MAGED1	127069	NaN	23	5885536	1724096	0	9	1	0	50	30	46154784	4.429525e-02	1
MRPS18C	330595	378	40	1079296	262880	0	3	0	0	50	40	56836640	4.451638e-02	1
PSMC6	314095	313	11	2999808	761856	0	7	0	0	21	20	22480704	4.452187e-02	1
TFAP4	944378	161	33	2400640	697376	0	5	0	0	50	38	58635136	4.453747e-02	1
FAM53C	1312427	273	36	2682368	862048	0	4	1	0	50	43	62656704	4.468442e-02	1
PPARGC1B	908037	285	49	7169184	2124864	0	7	0	0	3	3	15100224	4.498175e-02	1
PABPC3	436184	650	30	4359840	1288608	0	8	1	0	29	31	35310240	4.505469e-02	1
FAM153B	592877	609	19	3002784	717216	0	7	0	0	50	50	57650080	4.519131e-02	1
FAM168B	461529	331	16	1385824	435488	0	2	0	0	50	21	56384288	4.532012e-02	1
PRR21	315906	569	21	2546464	932480	0	6	0	0	30	30	39845664	4.536052e-02	1
HIST1H2AM	228884	634	40	876928	304544	0	2	1	0	34	28	28640032	4.538462e-02	1
GNL3L	302365	NaN	31	4264608	1118976	0	7	1	0	17	10	22953888	4.543411e-02	1
RPS6KA1	901637	184	32	5615712	1618944	0	8	1	0	50	56	74717440	4.550179e-02	1
COX10	96214	985	-54	3078176	957280	0	8	0	0	23	21	22769376	4.553099e-02	1
ST6GALNAC6	1278941	201	51	2365920	687456	0	4	1	0	50	40	62166656	4.553805e-02	1
TOX2	639806	396	14	3837056	1177504	0	7	0	0	50	24	55848608	4.560908e-02	1
NLGN3	759088	NaN	27	5865696	1785600	0	11	3	0	50	55	72202720	4.581496e-02	1
RNF214	436617	360	36	5034400	1417568	0	7	0	0	15	6	21635520	4.581806e-02	1
H2AFZ	202808	682	36	916608	282720	0	4	0	0	50	70	58801792	4.586244e-02	1
GALNTL5	309129	476	12	3236896	822368	0	7	1	0	50	56	57517152	4.598078e-02	1
FXR1	182655	1058	-2	4558240	1185440	0	10	0	0	50	45	47017824	4.600680e-02	1
ARID4B	550877	297	22	9646208	2350048	0	16	1	0	19	17	19746752	4.615520e-02	1
TMCC1	614377	357	40	4572128	1302496	0	7	0	0	26	11	32431456	4.641802e-02	1
CD3G	963668	192	48	1374912	336288	0	3	0	0	50	40	58134176	4.648499e-02	1
ARHGEF4	547548	369	13	5183200	1396736	0	7	2	0	50	39	62150784	4.671912e-02	1
ANGPT4	824412	579	36	3597984	999936	0	10	1	0	24	21	24051040	4.676908e-02	1
TCF19	3364017	401	19	2336160	776736	0	2	0	0	50	16	41389216	4.704877e-02	1
STX10	1948449	221	41	1820320	492032	0	3	0	0	50	31	59762048	4.717855e-02	1
C9orf69	799089	244	42	896768	329344	0	2	0	0	50	41	64531584	4.726240e-02	1
BTF3L4	658095	315	18	1181472	297600	0	2	0	0	50	31	63032672	4.727926e-02	1
PPIL2	447011	252	56	4037440	926528	0	6	0	0	50	43	50103936	4.732080e-02	1
SAT1	491139	NaN	46	1298528	296608	0	4	0	0	50	56	62995968	4.749179e-02	1
SIK3	421847	300	34	9078784	2485952	0	12	0	0	8	3	9174016	4.756868e-02	1
PCP2	611341	384	33	989024	278752	0	2	0	0	50	33	57710592	4.760129e-02	1
ANKRD12	434324	391	56	14902816	3658496	0	23	1	0	2	3	5900416	4.769663e-02	1
LARP7	252277	692	39	4316192	1031680	0	8	0	0	32	37	40194848	4.801061e-02	1
PPP2R5C	1400431	346	28	4801280	1204288	0	6	0	0	37	20	40853536	4.805328e-02	1
NFE2L3	910990	445	39	4841952	1398720	0	9	3	0	50	51	50806272	4.810423e-02	1
NUPL2	509506	218	23	3003776	853120	0	4	0	0	49	20	48992896	4.818550e-02	1
OST4	NaN	NaN	NaN	284704	75392	0	1	0	0	26	25	32335232	4.840198e-02	1
TMEM220	59041	801	-49	1164608	332320	0	2	0	0	50	63	69971712	4.844926e-02	1
TAF1B	909213	197	43	4399520	1031680	0	9	0	0	3	4	4474912	4.851511e-02	1
KCNH6	934619	247	-1	6958880	2097088	0	9	3	0	38	13	39906176	4.860462e-02	1
MRFAP1	501655	278	47	899744	254944	0	2	0	0	50	35	54866528	4.883582e-02	1
ILF2	1656449	183	40	2852992	798560	0	6	0	0	50	42	59298784	4.894416e-02	1
DDX27	886628	261	50	5809152	1550496	0	6	1	0	50	35	67081024	4.922357e-02	1
CHIC2	92904	472	19	1244960	296608	0	3	0	0	50	42	53156320	4.926781e-02	1
HNRNPR	1032187	163	25	4581056	1225120	0	6	1	0	11	10	23775264	4.938009e-02	1
CBX8	633863	209	31	2670464	865024	0	7	1	0	50	34	53556096	4.940139e-02	1
PSENEN	1151198	321	30	744992	201376	0	2	0	0	50	32	53223776	4.949234e-02	1
TLE3	300053	417	28	5572064	1555456	0	7	0	0	50	34	67835936	4.969794e-02	1
TBX10	1391063	393	56	2697248	838240	0	3	2	0	25	23	31567424	4.992242e-02	1
ATF4	721040	467	72	2482976	689440	0	4	1	0	50	43	56379328	5.015372e-02	1
PIK3CB	281611	424	26	7806048	1999872	0	9	0	0	9	2	9354560	5.018354e-02	1
TRHDE	66026	995	-40	7346752	2024672	0	8	1	0	6	1	11062784	5.042829e-02	1
NKTR	350455	445	42	10521152	2730976	0	12	0	0	4	0	4755648	5.086327e-02	1
MIER1	331801	635	-9	4604864	1058464	0	5	0	0	50	36	58351424	5.104932e-02	1
LILRA1	978578	625	-1	3438272	1043584	0	11	1	0	50	66	61745056	5.117476e-02	1
POMT1	651666	272	34	5390528	1513792	0	4	0	0	4	0	10544960	5.129402e-02	1
TLR4	58763	944	-8	5900416	1622912	0	15	1	0	16	21	22399360	5.140986e-02	1
C17orf62	2583801	179	20	1371936	377952	0	3	0	0	50	30	74251200	5.175287e-02	1
MPG	1005761	238	36	2120896	673568	0	3	1	0	50	24	46323424	5.190509e-02	1
UBL4A	2163759	NaN	42	1108064	344224	0	2	0	0	50	32	61590304	5.194586e-02	1
CEACAM18	393294	583	17	2809344	800544	0	5	1	0	13	12	18282560	5.195071e-02	1
GNLY	1099615	181	41	1075328	302560	0	3	0	0	50	35	53765408	5.204620e-02	1
BACH2	294466	601	13	5879584	1685408	0	11	3	0	14	12	17332224	5.238241e-02	1
ZFPL1	3267059	207	46	2170496	689440	0	6	0	0	21	13	22668192	5.244372e-02	1
RAD54B	544647	412	23	6602752	1697312	0	10	2	0	50	37	65281536	5.245385e-02	1
C16orf3	NaN	NaN	NaN	797568	261888	0	3	0	0	50	93	110734976	5.251385e-02	1
GAP43	43284	622	-2	2006816	567424	0	6	0	0	50	48	56817792	5.258168e-02	1
TRIM34	NaN	NaN	NaN	3649568	942400	0	7	0	0	50	93	111415488	5.264673e-02	1
CHD4	2790851	179	51	13930656	3612864	0	24	8	0	33	48	49065312	5.290180e-02	1
TBC1D10C	1269888	177	51	3080160	1017792	0	5	1	0	50	39	57677856	5.298938e-02	1
IL24	467839	385	39	1597120	325376	0	4	0	0	50	29	63136832	5.310117e-02	1
SPANXN5	476232	NaN	26	542624	121024	0	2	0	0	50	53	71076800	5.314412e-02	1
ADH1C	332785	854	8	2684352	773760	0	6	0	0	29	21	28565632	5.316340e-02	1
GLS	537377	292	36	4843936	1340192	0	5	1	0	50	28	56704704	5.321140e-02	1
SERPINC1	443726	385	13	3312288	916608	0	7	0	0	50	66	76145920	5.327587e-02	1
SLC16A2	357915	NaN	14	4244768	1296544	0	6	1	0	50	47	64952192	5.331101e-02	1
TC2N	368236	478	21	3576160	938432	0	6	1	0	50	47	74805728	5.335832e-02	1
SEPT10	191347	329	22	3376768	804512	0	10	1	0	50	55	53856672	5.341228e-02	1
ATG16L1	427221	155	31	4435232	1195360	0	7	0	0	36	13	34611872	5.363847e-02	1
RARG	1677275	191	49	3564256	1036640	0	4	0	0	50	28	55809920	5.399985e-02	1
TMIGD2	2127558	220	33	2002848	577344	0	6	2	0	10	14	10688800	5.405553e-02	1
LETM1	851373	239	44	5241728	1519744	0	11	4	0	18	23	21842848	5.431914e-02	1
TMEM233	NaN	NaN	NaN	789632	216256	0	2	0	0	50	93	110689344	5.451957e-02	1
IDI1	338115	407	30	2059392	532704	0	7	1	0	50	50	61459360	5.475488e-02	1
ZBTB8OS	1441027	144	28	1374912	309504	0	5	0	0	50	49	58003232	5.490173e-02	1
LYSMD1	1562281	184	33	1657632	514848	0	4	0	0	50	33	58416896	5.492485e-02	1
WDR45L	1250099	217	26	2530592	656704	0	2	0	0	47	23	58588512	5.502678e-02	1
MYO9A	1084708	386	22	18446240	4799296	0	16	0	0	14	8	25600544	5.503096e-02	1
MAGEB16	3857	NaN	-24	2272672	640832	0	6	1	0	21	36	31620000	5.561345e-02	1
CD7	2856070	193	24	1613984	573376	0	2	0	0	50	20	55323840	5.601402e-02	1
WBP1	1069803	343	45	1866944	579328	0	3	0	0	43	33	46461312	5.609348e-02	1
CHD1L	NaN	NaN	NaN	6549184	1736000	0	11	0	0	14	12	18269664	5.614057e-02	1
NUP62	1679101	205	45	3480928	1200320	0	5	0	0	44	30	51712960	5.616930e-02	1
NAV3	23591	1077	-25	16777696	4780448	0	20	0	0	0	0	4780448	5.624033e-02	1
KRIT1	707455	454	27	5416320	1354080	0	8	0	0	10	4	12937664	5.626654e-02	1
KRT78	1781225	288	27	3682304	1070368	0	4	1	0	50	21	52575008	5.627919e-02	1
KLF15	181307	600	34	2848032	898752	0	8	1	0	50	49	52223840	5.631244e-02	1
NAT9	983414	484	17	1536608	391840	0	6	0	0	50	41	54421120	5.633187e-02	1
PMS1	424679	385	20	6789248	1683424	0	8	0	0	50	23	57538976	5.643988e-02	1
GRK1	785061	NaN	36	2314336	646784	0	7	0	0	3	1	3262688	5.647515e-02	1
EIF4ENIF1	750597	313	19	6993600	2032608	0	9	1	0	50	35	60391968	5.715008e-02	1
MYL6	2878044	171	40	1230080	296608	0	3	0	0	50	34	57752256	5.719558e-02	1
MSH5	2509866	183	32	6142464	1758816	0	7	0	0	15	5	23104672	5.724650e-02	1
ACLY	1857838	191	33	7950880	2221088	0	9	1	0	18	9	21396448	5.725035e-02	1
CRYGC	327858	440	13	1264800	333312	0	4	1	0	11	7	9291072	5.729826e-02	1
STAT6	2122802	172	52	6071040	1749888	0	12	3	0	50	41	53496576	5.731926e-02	1
LGALS13	1148741	322	25	1026720	264864	0	3	0	0	50	17	52895424	5.743307e-02	1
ZNF717	NaN	NaN	NaN	6614656	1599104	0	6	2	0	32	48	59779904	5.745417e-02	1
FAM22D	490965	332	22	3809280	1243968	0	6	0	0	6	0	7086848	5.793416e-02	1
PLIN5	2111443	278	43	3201184	1024736	0	4	1	0	50	42	59841408	5.811124e-02	1
PTPN22	326668	406	15	6002592	1511808	0	11	1	0	50	44	60386016	5.827215e-02	1
ZNF675	451758	1464	-69	4145568	970176	0	8	1	0	42	67	62347200	5.833703e-02	1
CDC5L	958127	443	34	5829984	1517760	0	8	2	0	50	39	52625600	5.846445e-02	1
DTNB	367255	356	44	4642560	1199328	0	4	0	0	22	8	27932736	5.851794e-02	1
SRD5A1	253440	585	-1	1847104	521792	0	4	0	0	8	3	6780320	5.865790e-02	1
DUSP10	37303	599	2	3361888	986048	0	9	1	0	50	77	74007168	5.867867e-02	1
CNGA2	126208	NaN	-2	4688192	1320352	0	6	1	0	50	42	69888384	5.872718e-02	1
CLEC18B	475713	278	44	3324192	889824	0	6	1	0	50	39	60004096	5.883837e-02	1
HMHA1	2387949	206	26	8002464	2410560	0	9	2	0	50	51	90277952	5.886427e-02	1
DNAJC9	829738	249	44	1889760	494016	0	6	0	0	50	40	64048480	5.895507e-02	1
BRE	536663	376	27	3320224	878912	0	6	1	0	50	34	48154656	5.896052e-02	1
HKR1	228816	939	-63	4673312	1266784	0	8	1	0	28	21	27848416	5.899746e-02	1
SUV420H1	1059031	161	51	6383520	1663584	0	8	1	0	23	8	25700736	5.901573e-02	1
FAM20C	195067	593	-4	1935392	662656	0	4	2	0	17	16	17661568	5.906505e-02	1
C9orf91	285717	202	14	2430400	727136	0	4	0	0	50	36	49844032	5.907124e-02	1
CD68	1957426	194	24	2451232	777728	0	4	0	0	50	41	61235168	5.909174e-02	1
RCAN3	470059	348	28	1764768	443424	0	3	0	0	50	28	57391168	5.914682e-02	1
CREB3L3	2256881	244	42	3225984	1005888	0	8	0	0	50	32	59884064	5.942179e-02	1
KIF4A	243320	NaN	45	9052000	2313344	0	17	4	0	19	22	25921952	5.989219e-02	1
C1orf127	702484	307	33	5630592	1868928	0	9	1	0	38	24	56214656	5.996967e-02	1
C1orf35	702621	391	5	1925472	520800	0	2	0	0	50	28	47410656	6.035846e-02	1
CEP170	180288	1024	0	11338560	3127776	0	14	0	0	3	2	8485568	6.036783e-02	1
B2M	673122	428	36	878912	234112	0	3	0	0	50	39	55837696	6.068762e-02	1
KRTAP19-6	22916	1048	-79	410688	122016	0	3	0	0	50	75	45302656	6.077673e-02	1
BAP1	1078407	229	62	5203040	1504864	0	8	1	0	50	44	58225440	6.099758e-02	1
PYHIN1	97254	914	6	3614848	968192	0	9	0	0	22	20	23772288	6.104743e-02	1
B4GALNT1	1329939	344	52	3676352	1207264	0	4	0	0	50	64	68697984	6.130543e-02	1
HMGXB4	359646	425	-49	4305280	1188416	0	7	1	0	35	40	39931968	6.137543e-02	1
UPF3B	762240	NaN	61	3624768	821376	0	6	2	0	43	30	44661824	6.164664e-02	1
ILF3	2128709	224	33	6574976	1879840	0	8	3	0	50	46	53729696	6.165755e-02	1
IGDCC3	646843	280	40	5592896	1838176	0	8	1	0	50	38	57581632	6.167626e-02	1
ABT1	411992	498	24	1886784	580320	0	4	0	0	29	35	50437248	6.169994e-02	1
MPHOSPH8	306203	602	18	6274400	1573312	0	8	0	0	30	24	51810176	6.173011e-02	1
ZSWIM4	754888	241	31	6811072	2170496	0	7	0	0	11	1	15872992	6.176823e-02	1
BCMO1	302391	288	1	3969984	1041600	0	5	0	0	50	53	75531872	6.177264e-02	1
C20orf111	515643	367	28	2045504	606112	0	3	0	0	50	23	55994432	6.180344e-02	1
CNPY1	267612	599	-5	712256	153760	0	3	0	0	50	52	55392288	6.195191e-02	1
SYNCRIP	393389	384	14	4594944	1226112	0	8	2	0	50	44	62204352	6.197163e-02	1
MAP4K1	1503183	363	27	6200000	1799488	0	10	0	0	5	1	4056288	6.218365e-02	1
NUSAP1	897414	237	24	3214080	851136	0	4	0	0	50	23	43181760	6.218729e-02	1
ICAM4	1729517	200	31	2315328	425568	0	4	0	0	50	50	66932224	6.241434e-02	1
RLN2	385172	605	16	1581248	403744	0	4	1	0	31	26	37233728	6.249083e-02	1
TG	237421	677	9	19728896	5561152	0	25	1	0	15	10	19535456	6.260269e-02	1
TANC2	778921	453	-27	13948512	4118784	0	17	3	0	48	35	56009312	6.283741e-02	1
YSK4	297611	434	28	9533120	2445280	0	9	1	0	24	10	31020832	6.311597e-02	1
TSR2	296262	NaN	5	1394752	372992	0	3	0	0	50	40	47917568	6.334169e-02	1
DDB1	1259416	286	50	8242528	2253824	0	11	1	0	22	17	24627392	6.335324e-02	1
C4orf40	181352	975	12	1495936	515840	0	5	0	0	50	62	50093024	6.345067e-02	1
MRPS7	1723762	171	31	1734016	483104	0	3	0	0	50	36	54497504	6.346673e-02	1
C1orf61	2199280	201	27	1135840	325376	0	3	1	0	6	3	5071104	6.354423e-02	1
CAPN2	528883	407	2	5178240	1333248	0	8	2	0	50	42	57115392	6.375565e-02	1
DUSP16	748543	157	30	4664384	1341184	0	7	1	0	50	68	66411424	6.377217e-02	1
P2RY10	14218	NaN	50	2392704	654720	0	7	1	0	21	14	21825984	6.391747e-02	1
GRPEL2	422727	380	28	1585216	468224	0	3	0	0	49	36	53755488	6.408866e-02	1
FERD3L	103347	812	-15	1154688	348192	0	5	2	0	6	8	5004640	6.409266e-02	1
SYT8	916434	481	33	2771648	918592	0	4	0	0	50	40	59334496	6.449754e-02	1
PMAIP1	200064	434	48	388864	114080	0	2	0	0	50	49	71037120	6.462292e-02	1
FOLR4	424538	765	-12	1754848	456320	0	5	0	0	50	52	49628768	6.470319e-02	1
DEFB113	70183	1258	-7	593216	135904	0	3	0	0	50	62	54283232	6.473501e-02	1
VAMP3	364696	422	22	756896	192448	0	2	0	0	50	52	70864512	6.487069e-02	1
DNPEP	604261	335	38	3484896	1020768	0	5	0	0	26	13	30615104	6.492917e-02	1
CCNB1	420987	273	30	3092064	877920	0	6	0	0	50	58	61792672	6.495442e-02	1
EIF1AX	262207	NaN	37	1124928	241056	0	3	0	0	50	46	53912224	6.497721e-02	1
SMTNL1	923607	249	32	3663456	999936	0	6	2	0	50	28	50483872	6.511398e-02	1
ONECUT2	300344	480	15	3432320	1094176	0	6	0	0	29	19	28445600	6.512715e-02	1
CXorf58	528624	NaN	37	2447264	620992	0	7	0	0	50	48	61354208	6.513959e-02	1
BTBD19	NaN	NaN	NaN	2016736	673568	0	5	0	0	50	93	111146656	6.524645e-02	1
GLT8D1	1217701	272	47	2713120	715232	0	6	1	0	50	61	81276544	6.530487e-02	1
SPOP	943930	348	28	2752800	702336	0	6	0	0	50	41	52503584	6.561111e-02	1
WNT5B	270921	254	34	2544480	717216	0	6	0	0	15	10	13974304	6.566715e-02	1
SECTM1	2856070	193	24	1735008	535680	0	2	0	0	50	20	55323840	6.566961e-02	1
KCNAB2	593369	271	22	2725024	739040	0	4	1	0	50	34	54997472	6.594669e-02	1
KCNK4	1613996	257	65	2664512	924544	0	4	0	0	50	32	59420800	6.595687e-02	1
PPY	920082	241	29	668608	218240	0	2	0	0	50	24	48662560	6.595968e-02	1
CLEC4E	321790	564	13	1638784	384896	0	4	0	0	50	51	60478272	6.611506e-02	1
ASF1A	116680	856	16	1206272	329344	0	3	0	0	50	70	52159360	6.620317e-02	1
DNAJC14	1909014	256	38	4900480	1447328	0	7	2	0	50	41	64893664	6.620999e-02	1
ARL6IP6	275277	716	6	1568352	494016	0	4	1	0	50	61	56282112	6.623593e-02	1
CCR2	228487	625	39	2909536	878912	0	7	1	0	50	43	41825696	6.632792e-02	1
CDC42BPA	290976	481	-2	12579552	3193248	0	16	1	0	50	31	59184704	6.636340e-02	1
RAB11A	701874	296	36	1564384	420608	0	3	0	0	50	54	59991200	6.647809e-02	1
KCNJ15	109140	246	56	2618880	749952	0	8	1	0	50	45	59827520	6.648747e-02	1
TYK2	1802015	191	21	8398272	2481984	0	8	2	0	50	35	71851552	6.661618e-02	1
CLECL1	251092	648	8	1207264	304544	0	3	0	0	50	45	62399776	6.690527e-02	1
BCAT2	1700740	181	39	2804384	829312	0	7	2	0	11	7	13544768	6.692292e-02	1
IFNA10	193208	498	-3	1332256	370016	0	3	0	0	50	43	51124704	6.695609e-02	1
SETD1B	NaN	NaN	NaN	13157888	4216000	0	10	2	0	14	14	20749664	6.697650e-02	1
AKIRIN1	681587	318	30	1383840	386880	0	2	0	0	50	32	62962240	6.718285e-02	1
TRAPPC2	135235	NaN	48	1332256	301568	0	3	0	0	50	36	55573824	6.745318e-02	1
XPNPEP3	969480	269	43	3641632	1006880	0	7	0	0	50	46	69763392	6.748238e-02	1
GMFG	1748498	252	32	1094176	253952	0	2	0	0	50	40	65234912	6.755605e-02	1
FUBP3	529622	192	35	4200128	1129888	0	6	1	0	50	36	52142496	6.771410e-02	1
AGBL1	5624	980	-56	7717760	2082208	0	17	3	0	29	28	31741024	6.793091e-02	1
RPTOR	782748	381	22	9616448	2704192	0	12	3	0	22	12	28528928	6.801796e-02	1
FLG	433645	548	21	27988288	8301056	0	55	14	0	42	56	56460672	6.814500e-02	1
A2M	348389	364	17	10611424	2974016	0	8	1	0	24	16	34694208	6.816588e-02	1
RHBDF2	1202221	197	29	6094848	1758816	0	8	2	0	50	34	57815744	6.827476e-02	1
YLPM1	878419	232	43	15075424	4331072	0	21	4	0	8	5	11760160	6.838446e-02	1
CD200R1	245141	639	11	2653600	679520	0	7	0	0	50	39	66166400	6.846180e-02	1
UBE2J1	408992	574	51	2301440	629920	0	3	0	0	31	15	25909056	6.856525e-02	1
OR7D2	311030	471	-63	2133792	660672	0	9	2	0	24	69	50453120	6.899336e-02	1
ZC3H13	576966	679	49	11164960	2997824	0	17	0	0	9	4	11480416	6.911422e-02	1
OR13C8	147494	920	-31	2196288	666624	0	8	0	0	50	51	55778176	6.925855e-02	1
GPR84	664708	190	45	2685344	870976	0	7	0	0	33	32	42586560	6.927824e-02	1
ESPL1	1677275	191	49	14661760	4631648	0	13	2	0	13	5	16527712	6.928538e-02	1
TIA1	667934	164	33	2890688	707296	0	4	1	0	50	27	59357312	6.943973e-02	1
C20orf118	817783	225	47	1565376	440448	0	2	0	0	50	56	71403168	6.961922e-02	1
FABP1	180956	612	6	960256	230144	0	2	0	0	50	37	49469056	6.963620e-02	1
FTSJD1	420704	736	3	5466912	1428480	0	8	0	0	24	14	25774144	6.973294e-02	1
SUPT5H	1410725	230	39	7929056	2141728	0	13	1	0	33	49	56021216	6.984771e-02	1
HIST3H3	626588	351	7	919584	309504	0	3	0	0	50	49	79835168	6.992654e-02	1
HDAC5	923807	171	32	7965760	2366912	0	7	1	0	14	8	21143488	7.001949e-02	1
TCEB3	960799	225	28	5709952	1548512	0	7	2	0	45	25	43882112	7.010201e-02	1
PLXNA3	2220716	NaN	41	13115232	3978912	0	11	6	0	50	30	52595840	7.035325e-02	1
HDDC2	155442	373	-19	1497920	391840	0	5	0	0	50	54	61088352	7.041375e-02	1
HOXB13	727820	415	24	1939360	617024	0	3	0	0	50	41	82525472	7.045817e-02	1
PCMTD2	442044	440	43	2582176	709280	0	4	1	0	50	47	67977792	7.047667e-02	1
CSHL1	1446139	380	27	1625888	430528	0	4	0	0	50	39	52235744	7.048854e-02	1
ZNF711	90533	NaN	1	5522464	1364000	0	10	1	0	50	44	53106720	7.059106e-02	1
PITX1	725156	226	27	2176448	659680	0	3	0	0	50	54	68206944	7.064366e-02	1
SH3BGR	294735	503	5	1768736	451360	0	5	1	0	50	45	60893920	7.080643e-02	1
PCYT1B	424049	NaN	31	2937312	746976	0	7	0	0	14	5	12449600	7.082600e-02	1
FAM116A	718677	332	30	4490784	1178496	0	7	0	0	50	35	56982464	7.083408e-02	1
MEIS1	21299	641	-10	2915488	718208	0	7	1	0	50	76	66220960	7.093809e-02	1
DBH	765804	481	31	4380672	1273728	0	7	1	0	50	51	71824768	7.141221e-02	1
ZNF586	680410	849	-50	2884736	737056	0	6	1	0	50	57	50216032	7.141668e-02	1
ANKHD1	NaN	NaN	NaN	18024640	5381600	0	16	0	0	5	2	11991296	7.145105e-02	1
TSPAN16	1385739	197	31	1742944	524768	0	4	1	0	48	44	58768064	7.147595e-02	1
FRMPD4	191024	NaN	22	9337696	2664512	0	21	5	0	50	115	127273600	7.154566e-02	1
SPATC1	2650698	211	27	3965024	1373920	0	3	1	0	50	29	71832704	7.188897e-02	1
ID2	215150	559	11	963232	265856	0	2	0	0	50	50	64084192	7.208093e-02	1
CD86	557964	715	39	2423456	594208	0	7	0	0	31	26	33472064	7.210187e-02	1
ZNF841	NaN	NaN	NaN	6626560	1679456	0	11	0	0	14	12	18213120	7.229205e-02	1
C16orf93	1632278	158	61	2148672	580320	0	4	0	0	50	42	65610880	7.238708e-02	1
MBD1	229269	262	51	4765568	1406656	0	9	2	0	50	54	53960832	7.257701e-02	1
ANKRD17	265492	747	19	18164512	5476832	0	13	0	0	3	0	9485504	7.260414e-02	1
IL6R	1724679	319	39	3325184	969184	0	5	0	0	50	25	54941920	7.269762e-02	1
SRM	577167	408	34	2197280	597184	0	4	0	0	50	40	60072544	7.291652e-02	1
LGALS14	1243326	439	23	1263808	331328	0	3	1	0	50	33	49567264	7.320373e-02	1
RBMXL1	316278	598	5	2652608	838240	0	6	1	0	48	43	54454848	7.324626e-02	1
C5orf25	532154	427	25	3272608	911648	0	8	0	0	50	35	62545600	7.331281e-02	1
TRMT112	1613996	257	65	902720	263872	0	4	1	0	6	1	4411424	7.332784e-02	1
CCDC74A	455705	540	29	2677408	795584	0	7	2	0	50	59	55618464	7.355157e-02	1
HIF3A	1079866	357	39	4752672	1473120	0	7	0	0	15	4	15356160	7.355782e-02	1
IL11RA	731413	298	51	2979968	945376	0	5	1	0	50	32	45312576	7.364473e-02	1
C16orf59	2085452	321	49	2990880	996960	0	6	0	0	44	34	49160544	7.365778e-02	1
ZNF425	605000	242	27	5375648	1382848	0	9	3	0	12	14	17490944	7.368021e-02	1
AR	106188	NaN	-7	6459904	1911584	0	7	3	0	50	44	57103488	7.452395e-02	1
OR13J1	847663	227	54	2087168	704320	0	5	1	0	43	22	40507328	7.466382e-02	1
SLC25A20	1790488	140	38	2169504	621984	0	4	0	0	50	42	61402816	7.472048e-02	1
TSPAN17	579630	359	40	2403616	664640	0	2	0	0	50	30	60061632	7.484290e-02	1
PMP2	191177	595	1	985056	244032	0	3	0	0	25	22	32214208	7.516533e-02	1
VCAN	253331	529	0	23645312	6849760	0	24	3	0	19	9	22087872	7.526356e-02	1
CYP2D6	1296288	363	43	3448192	1105088	0	4	1	0	50	45	63781632	7.531425e-02	1
GNB3	2822601	232	32	2472064	679520	0	3	0	0	50	28	57575680	7.532806e-02	1
CBLC	866184	178	-12	3350976	1014816	0	7	1	0	50	50	53366624	7.569595e-02	1
LILRA6	717623	458	-6	3371808	1014816	0	6	2	0	50	40	50235872	7.596755e-02	1
PCDHB7	915569	724	-11	5316128	1772704	0	14	2	0	50	90	66980832	7.610560e-02	1
TMEM216	1394229	286	57	1072352	317440	0	2	0	0	50	34	49937280	7.616975e-02	1
OTX2	191584	1012	-7	2073280	611072	0	5	1	0	50	66	56752320	7.626176e-02	1
WDR35	482678	390	24	8677024	2197280	0	9	1	0	5	1	9678944	7.628728e-02	1
TRMT2B	418391	NaN	37	3626752	1024736	0	4	0	0	50	26	61843264	7.655512e-02	1
OR6X1	92984	637	-1	2113952	674560	0	7	1	0	17	15	19390624	7.672979e-02	1
TSNAXIP1	1039476	143	49	4836992	1219168	0	6	1	0	50	29	56423968	7.697775e-02	1
SLTM	532170	212	23	7538208	1946304	0	7	0	0	36	20	48409600	7.700400e-02	1
FAM83A	519858	171	22	3155552	981088	0	4	1	0	50	33	52981728	7.703388e-02	1
HDAC6	823539	NaN	29	8573856	2615904	0	18	5	0	50	68	68305152	7.705670e-02	1
KCNA1	260795	903	12	3440256	988032	0	9	2	0	50	61	56599552	7.722290e-02	1
DUS3L	990266	225	26	4568160	1398720	0	4	0	0	23	13	23636384	7.774440e-02	1
EIF3G	1675365	272	15	2370880	631904	0	4	1	0	50	34	58921824	7.776333e-02	1
NANOS3	754888	241	31	1298528	436480	0	4	0	0	50	20	55498432	7.780057e-02	1
PAX6	172494	631	-11	3153568	878912	0	4	1	0	50	52	67753600	7.786284e-02	1
GIMAP7	563029	671	24	2153632	545600	0	4	1	0	50	37	50469984	7.818543e-02	1
ZNF587	884988	781	-38	4122752	1043584	0	10	2	0	50	47	47277728	7.820165e-02	1
SOX10	1370748	203	50	3215072	990016	0	5	1	0	50	32	51220928	7.823598e-02	1
CHRNA10	537999	403	23	3035520	1044576	0	4	0	0	47	32	59920768	7.845918e-02	1
ERP29	812811	317	45	1845120	517824	0	4	1	0	40	33	49358944	7.846974e-02	1
TYW3	104029	1055	-14	1930432	462272	0	5	0	0	39	59	56128352	7.888734e-02	1
TET3	1029946	250	44	11333600	3591040	0	10	3	0	50	56	75525920	7.897674e-02	1
MCM7	1503181	254	41	5098880	1495936	0	7	1	0	50	48	75859232	7.898828e-02	1
MLH1	392784	473	21	5510560	1462208	0	8	0	0	22	15	28412864	7.903285e-02	1
LPCAT4	542657	234	22	3673376	1174528	0	4	0	0	50	25	52509536	7.915243e-02	1
DDR2	322980	293	9	6173216	1659616	0	12	3	0	35	38	41772128	7.918930e-02	1
AURKAIP1	1736268	273	28	1384832	445408	0	2	0	0	50	33	58478400	7.919331e-02	1
VAV3	132139	554	-11	6403360	1557440	0	8	0	0	18	21	27339520	7.920868e-02	1
GPRASP2	123687	NaN	23	5854784	1635808	0	11	1	0	50	30	44271968	7.937100e-02	1
SNRPB	652241	477	33	1710208	551552	0	2	0	0	50	30	66919328	7.944544e-02	1
NT5C3	376609	359	13	2580192	654720	0	5	0	0	50	45	67835936	7.949005e-02	1
COMMD2	449009	263	21	1450304	388864	0	2	0	0	50	40	54682016	7.969974e-02	1
KIF21B	552427	490	32	11562752	3338080	0	17	2	0	50	54	69642368	7.986983e-02	1
SPHKAP	93607	615	-9	11984352	3339072	0	24	5	0	27	25	31580320	7.988772e-02	1
KCTD7	615008	246	43	2034592	602144	0	4	0	0	50	43	63371936	7.992212e-02	1
SNRPN	NaN	NaN	NaN	1668544	554528	0	3	0	0	50	93	111027616	7.996384e-02	1
COPS6	1503181	254	41	2404608	636864	0	3	0	0	50	48	75859232	8.025997e-02	1
ATP6V1G2	2517285	220	35	869984	228160	0	1	0	0	50	21	60815552	8.039138e-02	1
TNNI3	1036976	266	-1	1519744	438464	0	4	0	0	50	19	41076736	8.067990e-02	1
DOCK11	207684	NaN	38	15319456	3822176	0	23	6	0	50	54	51472896	8.073211e-02	1
EXOC6	557904	421	36	6214880	1495936	0	10	1	0	50	48	61876000	8.092516e-02	1
ATF6	407279	420	16	4836992	1338208	0	7	0	0	17	7	17191360	8.103613e-02	1
CISH	583785	302	50	1944320	620992	0	3	1	0	50	33	48792512	8.130011e-02	1
PROCR	1346435	168	46	1651680	517824	0	5	0	0	50	40	64838112	8.155961e-02	1
SLC25A41	865106	219	33	2582176	807488	0	6	0	0	50	45	58389120	8.163816e-02	1
NSL1	365714	364	26	2298464	555520	0	6	0	0	50	54	62837248	8.170870e-02	1
OR10K1	177013	929	7	2109984	687456	0	5	1	0	43	43	47029728	8.174966e-02	1
NPDC1	1951939	202	40	2243904	761856	0	3	0	0	50	31	59610272	8.182226e-02	1
BID	395559	280	-18	1721120	498976	0	4	0	0	50	52	64735936	8.206098e-02	1
RAD18	302992	473	18	3680320	896768	0	5	0	0	37	33	49042496	8.208931e-02	1
ZPLD1	68082	621	-10	3127776	854112	0	8	0	0	5	8	8881376	8.217818e-02	1
SPRY1	98850	613	21	2244896	623968	0	7	0	0	50	49	59851328	8.225482e-02	1
TFE3	834140	NaN	41	3955104	1294560	0	7	3	0	14	21	19194208	8.233660e-02	1
MT1E	653985	187	28	475168	102176	0	1	0	0	50	30	45724256	8.235172e-02	1
SHROOM2	157955	NaN	0	11070720	3478944	0	21	2	0	6	4	7526304	8.236734e-02	1
POLE3	390186	297	36	1096160	260896	0	2	1	0	13	12	12202592	8.237123e-02	1
KRI1	2036812	226	23	5280416	1278688	0	6	2	0	50	39	62220224	8.248052e-02	1
CA9	1202125	248	37	3215072	1016800	0	5	1	0	50	36	57922880	8.320854e-02	1
SLCO1B3	151869	521	-24	5102848	1340192	0	8	0	0	5	3	7429088	8.332215e-02	1
FABP9	191177	595	1	992000	228160	0	3	0	0	25	22	32214208	8.334621e-02	1
NGFRAP1	448080	NaN	32	816416	195424	0	3	0	0	50	25	46916640	8.337103e-02	1
FAHD2A	255441	536	19	2236960	658688	0	5	0	0	50	40	52224832	8.344706e-02	1
HIST1H3F	390169	544	57	927520	307520	0	4	0	0	50	31	38628480	8.357745e-02	1
MKRN3	94496	904	-55	3515648	1019776	0	8	1	0	22	18	23321920	8.365430e-02	1
CLK2	1574928	194	45	3634688	957280	0	7	1	0	37	24	40405152	8.365565e-02	1
HEG1	367509	177	50	9535104	2999808	0	14	4	0	50	31	46741056	8.373667e-02	1
QARS	1898051	203	36	5629600	1584224	0	10	2	0	12	15	21012544	8.382457e-02	1
LDHC	599909	176	42	2399648	656704	0	4	0	0	50	36	59650944	8.384893e-02	1
MUM1L1	48678	NaN	-10	4926272	1296544	0	7	0	0	12	18	25278144	8.410159e-02	1
KCNG4	582429	364	12	3550368	1110048	0	4	1	0	50	41	66022560	8.426107e-02	1
TPM1	431470	321	19	3348000	824352	0	4	0	0	50	24	55026240	8.435648e-02	1
LRIG2	641888	455	13	7645344	2074272	0	9	1	0	7	4	9490464	8.445689e-02	1
TMEM38A	980514	362	41	2130816	613056	0	3	1	0	50	49	60428672	8.460923e-02	1
MFI2	719859	308	37	5702016	1672512	0	9	2	0	8	12	18877760	8.470106e-02	1
ZNF207	679038	286	30	3543424	1006880	0	3	0	0	50	31	59503136	8.473675e-02	1
AKT2	1005838	400	30	3527552	930496	0	5	0	0	15	12	16437440	8.480402e-02	1
TRIM73	NaN	NaN	NaN	1778656	509888	0	4	1	0	26	26	32769728	8.495939e-02	1
SH2B1	1146511	221	56	5538336	1782624	0	10	0	0	50	49	76431616	8.508822e-02	1
CCS	1343990	194	62	1969120	575360	0	4	1	0	50	39	55736512	8.536539e-02	1
ZFP106	570116	284	37	13347360	3687264	0	14	2	0	36	21	44745152	8.539262e-02	1
ABCB11	223582	560	1	9508320	2615904	0	14	3	0	22	15	24228608	8.539435e-02	1
AGRP	1082466	153	49	934464	294624	0	1	0	0	50	22	59631104	8.557906e-02	1
MRPL9	1062482	255	29	1948288	590240	0	3	0	0	50	39	62482112	8.587126e-02	1
TTC38	519654	205	31	3413472	943392	0	7	0	0	43	39	46181568	8.590145e-02	1
HIST1H1E	398813	636	53	1488000	488064	0	4	0	0	50	38	38002528	8.607736e-02	1
ADAM23	290387	726	16	6168256	1566368	0	6	2	0	15	11	17639744	8.610469e-02	1
BLOC1S2	1071291	198	56	1069376	260896	0	3	0	0	50	44	68417248	8.613595e-02	1
NPY1R	74427	1197	-18	2718080	731104	0	6	0	0	17	13	19374752	8.613991e-02	1
CIDEA	428253	350	20	1863968	576352	0	3	0	0	50	23	58662912	8.615461e-02	1
UBE2D2	641116	244	39	1112032	280736	0	3	0	0	50	47	72640192	8.619383e-02	1
METTL5	338901	489	35	1672512	395808	0	5	0	0	50	42	43530944	8.643094e-02	1
ZP4	14616	1051	-30	3857888	1109056	0	12	3	0	37	73	48248896	8.643208e-02	1
CSRP2	182028	705	-11	1426496	362080	0	2	0	0	50	62	76962336	8.644685e-02	1
MLL5	443176	381	40	13176736	3718016	0	11	2	0	50	27	63237024	8.644841e-02	1
OBFC1	529915	300	29	2720064	681504	0	5	0	0	50	29	52148448	8.656706e-02	1
COMMD5	1454261	384	20	1515776	504928	0	2	0	0	50	64	65030560	8.660446e-02	1
CYP26B1	72898	411	-5	3531520	1108064	0	7	0	0	9	13	12987264	8.689709e-02	1
FBXO18	649866	305	28	7920128	2123872	0	9	2	0	13	12	18556352	8.690495e-02	1
DNALI1	445473	274	30	2008800	565440	0	4	0	0	50	43	58504192	8.693571e-02	1
ALDOA	NaN	NaN	NaN	2584160	769792	0	6	0	0	50	93	111242880	8.698169e-02	1
CXCR3	947642	NaN	52	2793472	980096	0	6	1	0	50	44	57634208	8.698951e-02	1
LINGO4	1062482	255	29	3911456	1403680	0	6	1	0	50	39	62482112	8.719448e-02	1
POLR1D	350423	583	50	1798496	454336	0	4	0	0	50	28	43170848	8.727575e-02	1
HOXA5	356045	385	28	1902656	534688	0	4	0	0	45	49	60423712	8.729535e-02	1
UBE2A	663615	NaN	48	1138816	286688	0	2	0	0	50	41	51706016	8.747782e-02	1
SLC5A5	1291250	204	37	4449120	1467168	0	7	3	0	29	19	26291968	8.749495e-02	1
ZNF324	2179183	270	-4	3783488	1198336	0	6	2	0	24	17	28484288	8.772750e-02	1
C16orf87	469144	217	12	1143776	281728	0	3	0	0	50	47	67993664	8.796421e-02	1
OXER1	343875	378	28	2799424	992000	0	4	0	0	50	53	66216992	8.800226e-02	1
EWSR1	854820	251	51	5004640	1393760	0	9	0	0	10	12	14138976	8.812149e-02	1
TNNT3	827096	481	53	2277632	469216	0	3	0	0	50	55	69781248	8.851190e-02	1
ASTE1	313779	586	19	4839968	1278688	0	4	0	0	9	4	15568448	8.857543e-02	1
PRPF3	1301004	182	34	4944128	1341184	0	6	1	0	50	32	63209248	8.880988e-02	1
QRFP	727815	241	22	912640	307520	0	3	0	0	50	37	57898080	8.888056e-02	1
GRIN2A	109137	922	-9	10436832	2785536	0	18	1	0	32	42	47107104	8.912985e-02	1
OMA1	301227	564	-3	3795392	987040	0	6	0	0	50	31	42720480	8.925253e-02	1
SCN10A	304612	680	21	13900896	3886656	0	22	2	0	33	31	51407424	8.936999e-02	1
WWP2	1410481	NaN	42	6331936	1724096	0	13	3	0	23	26	29370144	8.947753e-02	1
LYSMD3	86012	780	7	2187360	577344	0	3	0	0	34	33	41836608	8.948430e-02	1
HSPA2	662511	188	36	4388608	1325312	0	4	0	0	32	14	41352512	8.956853e-02	1
CEP68	647041	340	38	5173280	1665568	0	6	1	0	14	5	16223168	8.984485e-02	1
PTMA	1003689	202	24	871968	175584	0	1	0	0	50	25	57627264	8.987232e-02	1
INHA	548994	487	35	2414528	873952	0	5	0	0	50	54	69415200	9.023849e-02	1
POLR2J3	NaN	NaN	NaN	854112	235104	0	3	0	0	50	93	110708192	9.026629e-02	1
SPRR2F	687290	704	30	523776	139872	0	1	0	0	50	44	59712448	9.032450e-02	1
SPDYE4	NaN	NaN	NaN	1739968	450368	0	4	0	0	50	93	110923456	9.048349e-02	1
RAB6A	549152	224	37	1819328	457312	0	6	0	0	50	41	61436544	9.061955e-02	1
NOTUM	3814891	211	28	3530528	1025728	0	3	0	0	50	23	49725984	9.065329e-02	1
CEP120	173569	467	12	7174144	1875872	0	10	0	0	4	3	6590848	9.097363e-02	1
MAP1A	794398	269	37	19159488	5898432	0	29	6	0	17	19	28483296	9.118033e-02	1
PTCHD1	397667	NaN	-2	6177184	1789568	0	12	2	0	50	51	61263936	9.119958e-02	1
TAF1L	567793	334	5	12801760	3515648	0	21	6	0	50	47	67001664	9.120668e-02	1
IL1RAP	139316	398	0	5849824	1563392	0	10	0	0	3	3	8594688	9.122954e-02	1
AJAP1	5695	921	4	2808352	929504	0	5	0	0	50	47	65615840	9.124563e-02	1
CNKSR2	90158	NaN	-2	7558048	1953248	0	15	3	0	10	12	13598336	9.168950e-02	1
AARS	1335968	139	42	6931104	1958208	0	10	1	0	34	27	46595232	9.170976e-02	1
U2AF2	1077402	254	-10	3415456	965216	0	4	0	0	50	44	47485056	9.179737e-02	1
MX1	253874	454	53	4804256	1269760	0	7	2	0	14	14	22137472	9.187313e-02	1
CLPP	943949	407	31	1953248	588256	0	2	0	0	50	34	50390624	9.199662e-02	1
PVRL2	920101	196	-3	4588992	1508832	0	7	0	0	34	21	35252704	9.232677e-02	1
SLC25A39	1036092	172	39	2556384	788640	0	4	0	0	50	54	83175232	9.243818e-02	1
ZNF334	416360	642	19	4963968	1163616	0	10	1	0	50	31	48941312	9.259230e-02	1
PYY	920082	241	29	683488	221216	0	1	0	0	50	24	48662560	9.259693e-02	1
HAUS8	945446	386	30	2956160	832288	0	4	1	0	50	41	53026368	9.269841e-02	1
CEP350	446036	211	16	22392416	5885536	0	32	2	0	4	2	7703872	9.269946e-02	1
POLR2B	570731	443	33	8566912	2221088	0	8	2	0	24	27	31378944	9.302831e-02	1
KCNK13	300869	604	12	2811328	852128	0	5	0	0	17	16	19536448	9.322483e-02	1
ABCB10	255826	277	20	5065152	1681440	0	10	0	0	15	11	20439168	9.333408e-02	1
GCC2	362408	478	6	12391072	2914496	0	14	1	0	24	16	27945632	9.338779e-02	1
OR5AK2	474417	617	-38	2154624	607104	0	7	0	0	50	48	51838944	9.341561e-02	1
OR10J5	492825	646	-4	2119904	641824	0	5	1	0	50	62	59750144	9.356826e-02	1
BCKDK	1296884	351	35	2929376	882880	0	5	1	0	50	46	62465248	9.360994e-02	1
SHC1	1612870	224	35	4097952	1255872	0	4	0	0	32	19	33777600	9.361595e-02	1
TEX19	2598845	179	36	1158656	314464	0	1	0	0	50	18	56957664	9.365109e-02	1
OBP2B	1875784	397	51	1276704	324384	0	4	0	0	50	35	51163392	9.374159e-02	1
CNPY2	2869106	184	52	1337216	356128	0	3	0	0	50	62	70602624	9.391570e-02	1
DGUOK	1036341	284	45	2015744	543616	0	4	0	0	50	49	68868608	9.402371e-02	1
PTPN7	649164	297	34	2831168	835264	0	5	0	0	33	33	47440416	9.416222e-02	1
EID2B	1148741	322	25	1079296	372992	0	1	0	0	50	17	52895424	9.419024e-02	1
PTGES3	2757565	164	43	1271744	248992	0	3	0	0	50	62	75211456	9.430117e-02	1
EML2	950605	194	45	4669344	1354080	0	8	1	0	50	38	52997600	9.447912e-02	1
CRTAP	513008	372	33	2885728	774752	0	5	0	0	50	33	59083520	9.452842e-02	1
ANPEP	934542	212	37	6944000	1924480	0	11	2	0	50	35	58460544	9.476846e-02	1
GCNT4	479847	634	32	3216064	837248	0	4	0	0	50	25	59520000	9.496271e-02	1
GPR148	626077	372	11	2315328	797568	0	2	0	0	50	34	62467232	9.519380e-02	1
DDX49	1390116	198	20	3445216	1024736	0	6	0	0	30	16	33245888	9.554197e-02	1
FOLR3	715293	267	62	1802464	441440	0	3	0	0	50	42	50418400	9.560453e-02	1
NUDC	1025094	188	34	2448256	611072	0	3	0	0	50	37	51449088	9.573529e-02	1
POLD1	1055164	491	28	7804064	2400640	0	6	1	0	38	23	42349472	9.587701e-02	1
LARP4B	378329	515	9	5282400	1511808	0	10	0	0	5	2	5042336	9.620870e-02	1
SOX9	159643	606	-41	3539456	1037632	0	5	0	0	42	43	54168160	9.633044e-02	1
SLK	508085	271	37	9080768	2174464	0	9	1	0	35	16	39723648	9.638992e-02	1
KANK2	1749900	233	33	5873632	1935392	0	9	3	0	50	39	60507040	9.647633e-02	1
KRTAP3-2	977588	404	10	681504	208320	0	3	0	0	50	36	39782176	9.648767e-02	1
GDPD4	448138	469	44	3847968	982080	0	6	1	0	50	45	62218240	9.649953e-02	1
RPL37A	590718	460	37	694400	183520	0	1	0	0	50	41	64825216	9.680252e-02	1
C11orf88	401074	326	18	1463200	367040	0	2	1	0	6	6	10443776	9.707633e-02	1
SUZ12	717248	310	27	5415328	1369952	0	8	1	0	50	46	76162784	9.710162e-02	1
P2RX5	504736	354	20	3078176	835264	0	4	0	0	50	36	65191264	9.713425e-02	1
SHE	1711793	337	45	3461088	1032672	0	5	1	0	50	23	57674880	9.726557e-02	1
NAMPT	246330	370	27	3584096	927520	0	8	0	0	50	50	59059712	9.733522e-02	1
CCDC74B	348702	548	13	2688320	802528	0	7	1	0	50	52	54795104	9.740838e-02	1
MTHFD1	640692	221	45	6762464	1915552	0	9	2	0	50	43	62295616	9.760288e-02	1
LCMT2	823006	415	50	4635616	1497920	0	12	0	0	10	8	12576576	9.776238e-02	1
PRRX1	61224	921	-7	1873888	545600	0	7	0	0	5	9	7284256	9.782394e-02	1
FN3K	783773	243	18	2201248	631904	0	3	1	0	50	32	52999584	9.792764e-02	1
INSL5	335045	692	-16	972160	259904	0	2	0	0	50	45	49820224	9.800393e-02	1
ADRA2B	792336	366	41	3001792	997952	0	4	0	0	24	33	42725440	9.816686e-02	1
NCAPH	907236	316	46	5420288	1412608	0	6	0	0	22	11	34321216	9.835052e-02	1
MRPL53	1069803	343	45	784672	248000	0	3	0	0	50	40	55308960	9.845570e-02	1
LCT	493727	403	28	13591392	3818208	0	17	4	0	50	48	61725216	9.875734e-02	1
FGFR2	204200	386	-9	6510496	1768736	0	15	2	0	50	57	60939552	9.893782e-02	1
ZNF259	419339	326	36	3367840	899744	0	4	0	0	45	35	53844768	9.900234e-02	1
PBK	406636	229	23	2378816	588256	0	4	0	0	50	45	56431904	9.914620e-02	1
SASH3	370406	NaN	69	2701216	783680	0	3	0	0	50	34	61992064	9.940533e-02	1
DNASE2	1937827	226	32	2547456	735072	0	4	1	0	50	41	58773024	9.948769e-02	1
ADCY5	372027	458	42	8858560	2652608	0	11	2	0	24	18	37302176	9.951678e-02	1
ZNF69	729638	633	-1	1151712	241056	0	5	0	0	50	101	73340544	9.958320e-02	1
DYNC1H1	1456679	196	38	33273664	9131360	0	32	2	0	0	2	9131360	9.970056e-02	1
OR6K2	175690	966	2	2229024	672576	0	6	0	0	26	33	30495072	9.986655e-02	1
MARCH5	429135	317	31	2000864	549568	0	6	0	0	50	32	47878880	1.000975e-01	1
DEFB129	1010597	348	24	1305472	355136	0	2	0	0	50	43	60823488	1.002519e-01	1
SLC10A1	610490	333	47	2436352	736064	0	5	0	0	30	21	35460032	1.002709e-01	1
CD97	996589	183	32	6003584	1686400	0	9	1	0	5	5	8002464	1.004009e-01	1
PZP	352696	301	19	10673920	2988896	0	7	3	0	23	8	36702016	1.004952e-01	1
SERPINA1	201688	843	9	2957152	831296	0	4	2	0	50	70	61505984	1.005879e-01	1
COLQ	507200	256	40	3471008	1022752	0	6	1	0	50	35	47811424	1.005894e-01	1
PFKP	221025	438	11	5656384	1608032	0	7	0	0	2	0	4066208	1.006553e-01	1
DMXL2	380843	422	11	21749600	5873632	0	28	1	0	8	7	17282624	1.007039e-01	1
LCE2B	169158	818	24	778720	224192	0	3	0	0	50	66	56243424	1.007219e-01	1
ATXN2	523776	302	42	9268256	2748832	0	17	2	0	22	17	22080928	1.007819e-01	1
PDE9A	411822	331	69	4738784	1034656	0	6	0	0	50	40	60619136	1.008381e-01	1
LIFR	159760	271	-2	7971712	2057408	0	12	1	0	35	36	40579744	1.009463e-01	1
LCN10	1898901	190	39	1436416	423584	0	2	0	0	50	43	69352704	1.009525e-01	1
CKLF	688682	214	-1	1118976	321408	0	2	0	0	50	47	60665760	1.010923e-01	1
TMEM189-UBE2V1	571130	136	58	2656576	739040	0	4	0	0	49	34	49479968	1.010929e-01	1
CSAG1	NaN	NaN	NaN	577344	163680	0	3	0	0	50	93	110636768	1.012247e-01	1
TMBIM4	243040	696	5	1714176	496992	0	4	0	0	14	21	17449280	1.012825e-01	1
GLB1L3	270350	623	21	4783424	1281664	0	8	0	0	45	24	44842368	1.015806e-01	1
SERF2	784327	286	37	470208	95232	0	2	0	0	50	55	66492768	1.019049e-01	1
C21orf58	940047	624	53	2225056	742016	0	3	0	0	40	33	52277408	1.022962e-01	1
OR4F17	250228	708	5	2105024	626944	0	5	1	0	50	54	60291776	1.023917e-01	1
AEN	393645	605	14	2263744	682496	0	4	0	0	50	61	61168704	1.024197e-01	1
BSX	698665	416	8	1596128	513856	0	3	1	0	50	32	47144800	1.025292e-01	1
GSK3A	790787	299	37	3360896	1079296	0	6	0	0	17	11	18956128	1.027615e-01	1
RCC1	NaN	NaN	NaN	3222016	941408	0	3	0	0	50	93	111414496	1.029044e-01	1
RPL5	582788	274	4	2205216	550560	0	3	1	0	50	47	67452032	1.029601e-01	1
MT1G	661565	143	26	484096	99200	0	1	0	0	50	46	56644192	1.031634e-01	1
MR1	201966	253	23	2457184	661664	0	7	0	0	50	62	53413248	1.034369e-01	1
C19orf73	2011861	267	47	831296	329344	0	3	0	0	50	45	57506240	1.035092e-01	1
RABEP1	1246822	382	24	6341856	1565376	0	7	0	0	12	7	12648992	1.036027e-01	1
PDXDC1	535071	214	23	5740704	1565376	0	5	2	0	27	14	30155808	1.036895e-01	1
RAB20	495660	278	39	1638784	471200	0	2	0	0	50	27	51768512	1.038315e-01	1
PRB3	311837	673	-1	2091136	730112	0	5	0	0	50	53	45772864	1.041516e-01	1
KIAA1191	549164	427	28	2185376	629920	0	4	0	0	50	48	60715360	1.041818e-01	1
CT47B1	NaN	NaN	NaN	2064352	637856	0	5	0	0	50	93	111110944	1.041834e-01	1
HEATR3	276539	476	3	4889568	1357056	0	4	2	0	50	42	67114752	1.042455e-01	1
WDYHV1	544059	225	35	1538592	360096	0	3	0	0	50	30	53302144	1.043414e-01	1
CRAT	1428394	206	30	4490784	1261824	0	9	1	0	50	46	57869312	1.043480e-01	1
OR4D2	851306	401	14	2081216	665632	0	4	0	0	50	41	50492800	1.045734e-01	1
GNB2L1	1034999	415	35	2272672	655712	0	6	0	0	15	12	14679616	1.045965e-01	1
CRHR1	408198	563	16	3218048	909664	0	4	0	0	21	17	28082528	1.047249e-01	1
OR13C9	147494	920	-31	2215136	629920	0	4	2	0	12	7	10677888	1.047471e-01	1
RFX4	247645	482	-1	5812128	1559424	0	9	2	0	50	35	54345728	1.048939e-01	1
CD55	500581	191	20	3194240	862048	0	3	0	0	50	25	50701120	1.052830e-01	1
SAMD14	1237828	210	23	3122816	978112	0	5	0	0	50	29	61560544	1.054540e-01	1
LZTS2	1020226	247	40	4465984	1563392	0	7	0	0	22	14	25533088	1.054602e-01	1
AMICA1	707709	293	56	2891680	786656	0	6	0	0	50	37	44711424	1.054833e-01	1
PCDH11X	123263	NaN	-21	9646208	2823232	0	17	2	0	16	13	17627840	1.055970e-01	1
GOLGA2	1813435	201	46	7298144	1960192	0	5	1	0	50	27	58100448	1.056103e-01	1
CEACAM21	1044508	451	31	2095104	601152	0	3	0	0	50	47	56509280	1.059387e-01	1
SNAP23	552242	269	39	1581248	394816	0	2	0	0	50	34	58378208	1.061472e-01	1
MAK16	91648	507	12	2282592	523776	0	4	0	0	50	64	68715840	1.062553e-01	1
DYSF	324429	533	10	15679552	4307264	0	23	6	0	19	18	22755488	1.062767e-01	1
REG1B	10958	1389	-22	1249920	300576	0	3	1	0	32	38	31683488	1.063509e-01	1
STK11	2214581	234	29	3120832	861056	0	2	0	0	50	27	57083648	1.064335e-01	1
IL6ST	317374	438	51	6670208	1713184	0	9	0	0	8	6	18171456	1.065034e-01	1
GLCCI1	179344	405	24	3788448	1187424	0	6	0	0	50	46	56466624	1.067890e-01	1
GPR98	115632	755	-2	44646944	12727360	0	38	3	0	3	7	16941376	1.069626e-01	1
PAPL	1652812	254	29	3157536	892800	0	3	0	0	50	37	59796768	1.070427e-01	1
FCER1A	285980	737	-6	1893728	469216	0	4	0	0	50	68	69005504	1.072502e-01	1
SAP25	NaN	NaN	NaN	1376896	462272	0	3	1	0	26	26	32722112	1.075284e-01	1
EML4	251363	292	17	7132480	1896704	0	7	0	0	9	4	10346560	1.076787e-01	1
ETS2	382323	151	5	3429344	868000	0	7	1	0	27	21	27716480	1.078812e-01	1
FAM171B	264318	538	-9	5819072	1647712	0	8	2	0	50	42	59274976	1.078961e-01	1
APBA1	209495	673	-5	5960928	1663584	0	9	1	0	50	65	64973024	1.079707e-01	1
RBM33	213580	646	10	8265344	2391712	0	10	0	0	15	5	17568320	1.080305e-01	1
RPL13A	2173457	290	44	1483040	427552	0	4	0	0	50	43	55313920	1.080521e-01	1
CPSF6	758784	353	3	3828128	1207264	0	6	0	0	42	23	44304704	1.081464e-01	1
GPR174	14321	NaN	62	2330208	657696	0	4	1	0	50	41	67403424	1.082799e-01	1
BCOR	377184	NaN	42	12233344	3610880	0	14	3	0	50	41	69680064	1.083232e-01	1
RMND1	336608	468	30	3294432	854112	0	6	1	0	50	57	54471712	1.085097e-01	1
SLC38A10	2679984	197	27	8359584	2639712	0	8	0	0	5	1	7780256	1.086402e-01	1
ATP6V0E1	489007	309	40	615040	158720	0	2	0	0	50	30	48300480	1.087228e-01	1
PRKG2	10566	894	-1	5572064	1448320	0	8	2	0	50	60	61168704	1.087994e-01	1
NAA10	2341816	NaN	26	1747904	448384	0	3	0	0	50	50	81453120	1.089427e-01	1
ANKRD34C	NaN	NaN	NaN	3664448	1132864	0	6	0	0	40	70	89857344	1.090900e-01	1
SNN	602364	214	40	615040	191456	0	2	0	0	50	44	60557632	1.092105e-01	1
ZNF513	1244404	179	39	3695200	1179488	0	5	0	0	18	15	24214720	1.092198e-01	1
IBSP	423426	538	1	2339136	571392	0	5	0	0	50	72	69743552	1.092472e-01	1
C17orf101	2598845	179	36	2707168	783680	0	3	0	0	50	18	56957664	1.095364e-01	1
ADRBK1	1369264	177	44	5079040	1319360	0	6	0	0	31	20	36006624	1.095942e-01	1
HMGN2	1003175	167	31	701344	170624	0	2	0	0	50	32	54359616	1.096851e-01	1
TLK1	439214	379	38	5769472	1453280	0	5	0	0	8	0	8245504	1.097674e-01	1
GABRG1	36353	926	-2	3378752	876928	0	8	1	0	49	49	60632032	1.097834e-01	1
ENPP7	633863	209	31	3206144	957280	0	5	0	0	50	34	53556096	1.097914e-01	1
EML5	161619	704	1	14384000	3775552	0	14	1	0	3	3	9701760	1.099053e-01	1
TRPC1	414031	437	20	5492704	1423520	0	10	2	0	50	40	65424384	1.099118e-01	1
MAGEE2	117293	NaN	-10	3658496	1019776	0	8	1	0	50	58	75073568	1.100777e-01	1
FAM166A	1724821	399	43	2303424	613056	0	4	0	0	50	32	46358144	1.101555e-01	1
NFE2L2	372300	145	36	4318176	1139808	0	5	2	0	50	44	53156320	1.101632e-01	1
OSCP1	608987	181	29	3143648	832288	0	4	0	0	16	5	13623136	1.101819e-01	1
DNAJC16	636573	188	34	5656384	1500896	0	6	0	0	50	33	57179872	1.102908e-01	1
KRTAP10-9	874480	461	25	2021696	600160	0	5	0	0	50	56	63082272	1.102962e-01	1
VSIG8	803074	403	7	2893664	882880	0	3	1	0	50	30	41919936	1.105870e-01	1
DEC1	117692	604	-17	546592	134912	0	1	0	0	50	58	70358592	1.106737e-01	1
NUP98	449630	310	25	12952544	3716032	0	14	0	0	2	0	5414336	1.106751e-01	1
IQCD	417427	252	35	2463136	667616	0	6	0	0	50	41	53613632	1.107340e-01	1
HIST1H2AJ	267617	634	32	853120	304544	0	2	1	0	26	14	16611040	1.108070e-01	1
KHK	1214097	238	50	2600032	747968	0	4	0	0	50	39	63373920	1.111372e-01	1
PNPO	1183803	203	21	1886784	523776	0	2	0	0	50	28	59555712	1.111715e-01	1
C3orf38	123481	894	0	2332192	637856	0	3	0	0	50	43	54902240	1.112731e-01	1
GPR162	2822601	232	32	3982880	1362016	0	4	0	0	47	23	52796224	1.114101e-01	1
HIST1H2BE	398813	636	53	870976	268832	0	2	1	0	50	38	38002528	1.114199e-01	1
SIRT7	3798594	211	19	2817280	875936	0	5	1	0	42	19	37562080	1.115529e-01	1
LYZL6	703538	424	31	1090208	275776	0	5	0	0	50	52	61648832	1.115931e-01	1
FEZ1	363322	629	21	2902592	719200	0	7	0	0	21	18	22489632	1.116488e-01	1
DEPDC5	557139	336	19	11709568	3084128	0	18	1	0	3	2	6911264	1.116970e-01	1
MAMSTR	1635420	190	44	2847040	974144	0	3	0	0	28	19	32075328	1.117692e-01	1
IQCF1	1013177	370	39	1468160	418624	0	3	0	0	50	43	55067904	1.118628e-01	1
VASH2	315884	412	12	2549440	700352	0	3	1	0	50	55	69707840	1.119054e-01	1
FANK1	207005	738	-8	2529600	678528	0	5	0	0	50	53	67631584	1.121022e-01	1
C14orf39	325446	618	0	4459040	992992	0	8	1	0	44	43	55593664	1.121825e-01	1
SLC26A3	511053	515	19	5504608	1563392	0	7	0	0	22	11	21595840	1.124841e-01	1
CECR2	424899	390	-46	10162048	2929376	0	15	5	0	50	48	54115584	1.125074e-01	1
CCDC34	336836	378	-21	2932352	716224	0	4	0	0	50	36	60837376	1.126648e-01	1
DPAGT1	1390854	195	58	2887712	859072	0	4	0	0	50	38	47914592	1.127530e-01	1
PDZD7	1020226	247	40	3577152	1142784	0	8	1	0	50	40	56175968	1.127984e-01	1
CCPG1	267069	396	11	5537344	1313408	0	9	1	0	50	58	67833952	1.130484e-01	1
CEACAM4	1249321	499	27	1715168	543616	0	4	0	0	50	69	66493760	1.130487e-01	1
EIF4G1	1447013	268	44	11292928	3360896	0	11	0	0	7	2	11553824	1.131009e-01	1
SLC23A2	476336	464	37	4621728	1357056	0	9	0	0	50	45	59765024	1.131400e-01	1
ZNF642	701723	457	31	3839040	925536	0	5	0	0	50	30	67166336	1.131524e-01	1
SCN2A	119701	879	-9	14672672	3832096	0	26	4	0	50	78	87421984	1.134101e-01	1
C1orf85	2266205	211	33	2776608	922560	0	4	0	0	50	38	61710336	1.134338e-01	1
JAK2	255685	634	28	8351648	2037568	0	7	0	0	4	0	5761536	1.134615e-01	1
CD2	697845	431	21	2518688	677536	0	4	1	0	50	46	65412480	1.134932e-01	1
MACF1	767679	401	25	53564032	14407808	0	39	3	0	3	4	17529632	1.135224e-01	1
SMAD2	108087	185	42	3399584	897760	0	7	0	0	50	53	56704704	1.137934e-01	1
IL22RA2	124672	436	50	1969120	459296	0	3	1	0	7	4	7005504	1.140445e-01	1
SFRP1	248918	632	-4	2240928	595200	0	4	1	0	50	61	65852928	1.140971e-01	1
SUPT6H	1673468	208	36	12645024	3202176	0	15	3	0	50	29	57646112	1.141457e-01	1
TCF25	1207036	221	45	4887584	1364992	0	6	0	0	50	51	68411296	1.144089e-01	1
DTX2	876888	220	58	4352896	1316384	0	6	0	0	40	26	43811680	1.144372e-01	1
GRIA1	67092	914	-3	6803136	1827264	0	11	5	0	50	44	53949920	1.144682e-01	1
NWD1	947233	293	35	9901152	3044448	0	16	4	0	50	59	70274272	1.146929e-01	1
ARHGAP33	1151198	321	30	8720672	3016672	0	7	0	0	6	2	12033952	1.147568e-01	1
VAC14	857297	299	26	5590912	1613984	0	9	0	0	9	8	11927808	1.149133e-01	1
CDC42BPG	2740031	204	61	10851488	3433312	0	8	1	0	7	3	10469568	1.149402e-01	1
CYP7B1	8894	1018	22	3619808	966208	0	6	3	0	15	13	13704480	1.149442e-01	1
FBXL18	1906749	195	34	4877664	1595136	0	9	0	0	50	49	63402688	1.149639e-01	1
STAMBP	1124858	404	43	3067264	834272	0	3	1	0	50	27	55463712	1.149650e-01	1
ATP1A4	841605	386	29	7359648	2086176	0	14	3	0	50	52	53051168	1.150684e-01	1
ATF1	665195	250	42	1937376	562464	0	3	0	0	50	32	67040352	1.152762e-01	1
SELL	293592	597	13	2877792	663648	0	6	0	0	19	19	21828960	1.153390e-01	1
PAGE1	355308	NaN	14	1100128	277760	0	4	1	0	9	8	9080768	1.154651e-01	1
GTF2IRD2	875900	173	54	6859680	1800480	0	8	0	0	2	0	4140608	1.155666e-01	1
IMPA2	336901	181	48	2041536	621984	0	4	1	0	50	32	49499808	1.158630e-01	1
LCA5L	339359	346	25	4857824	1222144	0	8	2	0	50	47	56532096	1.159533e-01	1
PIP5K1A	1409327	184	32	4075136	1129888	0	6	2	0	50	54	60349312	1.160847e-01	1
ANKRD49	341083	589	-7	1714176	452352	0	4	0	0	50	31	42676832	1.162228e-01	1
LENEP	1612870	224	35	430528	140864	0	2	0	0	50	37	51518528	1.163651e-01	1
TSPAN11	315469	555	-5	1825280	525760	0	4	0	0	50	37	45687552	1.165756e-01	1
C9orf114	1768145	201	34	2740896	767808	0	4	1	0	50	38	57409024	1.167644e-01	1
PAX5	429504	542	34	2787520	819392	0	6	1	0	50	42	47644768	1.167775e-01	1
TLL2	798938	623	33	7393376	1915552	0	9	0	0	7	3	14161792	1.169636e-01	1
ALOX15	1226703	318	25	4693152	1386816	0	5	0	0	50	19	57198720	1.169949e-01	1
RETSAT	975949	211	18	4284448	1289600	0	4	1	0	50	29	48099104	1.170016e-01	1
MUC17	1124475	272	43	29768928	10502304	0	38	13	0	44	42	62712256	1.170312e-01	1
SERPINA5	316239	858	10	2873824	807488	0	5	0	0	45	37	46128000	1.170742e-01	1
GUSB	434728	365	31	4638592	1313408	0	6	0	0	21	9	20425280	1.171694e-01	1
EXOSC2	505506	211	24	2127840	598176	0	3	0	0	50	30	57214592	1.173514e-01	1
IGSF1	42910	NaN	15	9674976	2711136	0	17	1	0	4	5	8614528	1.174393e-01	1
ATL3	1058363	170	50	3948160	1033664	0	4	0	0	14	4	16266816	1.175973e-01	1
C5orf56	543074	264	63	944384	225184	0	2	0	0	50	43	44012064	1.177229e-01	1
COX4I2	837796	213	18	1269760	313472	0	2	0	0	50	40	52686112	1.178663e-01	1
BRI3	566928	294	41	1000928	308512	0	3	0	0	50	34	51272512	1.178815e-01	1
SIGLEC15	384767	380	42	2247872	748960	0	2	0	0	47	26	58237344	1.179432e-01	1
NDUFS7	2285841	209	31	1553472	452352	0	2	1	0	50	37	61712320	1.179660e-01	1
CALN1	17685	956	-29	1925472	485088	0	4	1	0	50	68	65257728	1.180597e-01	1
AGAP7	NaN	NaN	NaN	4683232	1316384	0	9	1	0	50	94	111789472	1.182137e-01	1
CXorf65	759088	NaN	27	1371936	336288	0	5	1	0	9	15	14104256	1.182379e-01	1
ATP9A	171625	419	0	7549120	2128832	0	9	1	0	15	11	17095136	1.185005e-01	1
VPS13C	115338	586	14	27464512	7134464	0	24	0	0	0	0	7134464	1.185281e-01	1
WDR52	440896	672	24	13633056	3371808	0	18	2	0	19	15	22910240	1.186635e-01	1
SHMT2	2162032	238	58	3555328	1084256	0	4	0	0	39	35	55504384	1.187568e-01	1
ARHGAP1	939971	176	44	3210112	861056	0	5	0	0	50	41	48516736	1.188271e-01	1
NMT1	831501	191	28	3626752	947360	0	7	0	0	50	65	66374720	1.189201e-01	1
ZNF512	1192074	306	43	4164416	1067392	0	4	0	0	26	45	53282304	1.193887e-01	1
DEFB132	1010597	348	24	689440	185504	0	1	0	0	50	43	60823488	1.194026e-01	1
PTPRF	996816	182	33	13415808	3999744	0	13	0	0	5	1	8571872	1.194710e-01	1
HPSE	335397	224	27	3894592	1116992	0	6	0	0	50	68	74649984	1.195338e-01	1
CCDC27	249153	341	24	4752672	1249920	0	8	1	0	50	60	59551744	1.195501e-01	1
TAZ	2277674	NaN	40	2193312	541632	0	3	0	0	50	31	57319744	1.197286e-01	1
OR6K3	175690	966	2	2186368	628928	0	4	0	0	26	33	30495072	1.198051e-01	1
RAPGEF4	397338	345	16	7489600	1944320	0	5	1	0	29	11	35521536	1.198332e-01	1
B9D1	630769	332	11	1493952	407712	0	2	0	0	50	45	79438368	1.198506e-01	1
THNSL2	180956	612	6	3434304	991008	0	4	2	0	13	7	14012992	1.199430e-01	1
CD300A	491117	504	7	2123872	625952	0	5	0	0	50	39	50740800	1.201717e-01	1
TUSC2	843769	206	51	768800	246016	0	1	0	0	50	31	57047936	1.202379e-01	1
CCAR1	859993	256	45	8438944	2122880	0	12	0	0	10	7	12628160	1.203122e-01	1
CTTNBP2NL	559406	335	23	4448128	1313408	0	6	1	0	50	32	59756096	1.204855e-01	1
CYFIP2	266925	1129	33	9156160	2396672	0	13	0	0	2	0	3377760	1.206056e-01	1
CDX2	309835	614	47	2135776	691424	0	3	0	0	47	48	49734912	1.207356e-01	1
RBM8A	706346	230	49	1303488	324384	0	4	0	0	50	45	60302688	1.207888e-01	1
TMEM74	275834	891	-14	2112960	630912	0	7	1	0	11	13	11753216	1.208372e-01	1
AMPH	167080	639	7	5048288	1409632	0	9	0	0	2	1	3630720	1.209619e-01	1
MAGEB6	34143	NaN	-38	2804384	850144	0	7	0	0	17	14	21061152	1.211740e-01	1
NUDT14	872033	260	25	1546528	497984	0	2	0	0	50	32	56873344	1.211894e-01	1
CD34	320873	450	22	2730976	849152	0	3	2	0	33	30	45726240	1.212820e-01	1
MRPL27	1335838	196	24	1052512	325376	0	1	0	0	50	31	63978048	1.212986e-01	1
NDUFV1	1374022	393	53	3279552	985056	0	5	0	0	50	44	60908800	1.213377e-01	1
C10orf53	NaN	NaN	NaN	1291584	348192	0	2	0	0	50	93	110821280	1.215135e-01	1
FAM69C	162468	969	7	2906560	884864	0	3	0	0	20	11	24546048	1.215519e-01	1
CEP192	326004	417	52	18190304	4992736	0	15	0	0	9	4	18604960	1.215885e-01	1
DENND1C	865106	219	33	5703008	1725088	0	6	0	0	18	8	20177280	1.216656e-01	1
ZBTB4	1906324	206	33	6683104	2393696	0	7	1	0	50	57	65602944	1.217254e-01	1
IFNA21	137739	498	1	1335232	367040	0	4	0	0	50	43	49377792	1.219712e-01	1
POU4F1	41876	1004	-1	2805376	956288	0	4	1	0	43	42	46406752	1.219719e-01	1
OR5C1	433740	487	10	2132800	730112	0	4	1	0	50	39	53828896	1.221513e-01	1
ENKUR	159854	276	8	1898688	455328	0	3	0	0	50	38	53574944	1.222229e-01	1
TNS4	1185295	203	19	5005632	1529664	0	7	2	0	50	32	58844448	1.222802e-01	1
SMEK2	597106	382	25	6197024	1582240	0	7	1	0	50	31	56806880	1.222911e-01	1
PRDX1	809450	176	25	1467168	377952	0	3	0	0	50	56	60950464	1.222998e-01	1
TFR2	1884430	247	60	5632576	1736000	0	4	0	0	26	21	41965568	1.223819e-01	1
WDR44	131060	NaN	25	6637472	1748896	0	16	1	0	28	26	27465504	1.223998e-01	1
LRP1	2190357	238	60	32939360	8685952	0	33	6	0	38	37	55099648	1.226696e-01	1
KRT222	953708	269	13	2162560	545600	0	4	0	0	50	43	56069824	1.226698e-01	1
FDFT1	470737	360	34	3022624	792608	0	5	0	0	16	8	16408672	1.228755e-01	1
GMNN	422850	362	40	1553472	392832	0	2	0	0	50	28	67241728	1.231171e-01	1
SLC10A3	2163759	NaN	42	3152576	1115008	0	6	0	0	50	32	61590304	1.231929e-01	1
GZMK	221322	558	1	1882816	536672	0	2	0	0	33	27	42083616	1.232518e-01	1
TSPAN5	217859	797	12	1984000	500960	0	3	0	0	50	59	55872416	1.235397e-01	1
TUBD1	957047	216	26	3334112	814432	0	5	0	0	35	19	43825568	1.236227e-01	1
NRBP1	1244404	179	39	3927328	1060448	0	8	1	0	50	55	60251104	1.236531e-01	1
ANKRD28	345831	435	29	7640384	2091136	0	13	0	0	18	14	22130528	1.237747e-01	1
LHFPL4	858637	425	36	1713184	524768	0	3	0	0	50	62	61987104	1.238717e-01	1
VANGL2	987855	526	28	3607904	1123936	0	8	2	0	49	36	53835840	1.242153e-01	1
NRXN2	1897094	411	56	12351392	3986848	0	18	1	0	4	5	7520352	1.242207e-01	1
CCDC78	1207790	194	33	3135712	938432	0	5	0	0	50	39	62721184	1.242350e-01	1
SPTB	584151	204	38	16797536	4605856	0	16	4	0	48	29	50400544	1.243149e-01	1
DNMT1	1702441	200	23	11903008	3152576	0	12	1	0	4	2	9121440	1.244320e-01	1
TOP3A	941112	223	13	7175136	1984992	0	8	0	0	5	0	5950016	1.244691e-01	1
MAP3K13	953031	397	36	6912256	1875872	0	10	2	0	6	3	5534368	1.246375e-01	1
AMDHD1	366272	436	8	3041472	866016	0	4	0	0	5	0	4106880	1.246485e-01	1
ODF2	1916608	160	35	6327968	1665568	0	11	2	0	30	34	39844672	1.247185e-01	1
IL22RA1	812508	235	33	3976928	1234048	0	5	0	0	50	21	53018432	1.249530e-01	1
SLC6A3	606209	490	30	4405472	1305472	0	6	1	0	50	58	74276992	1.249646e-01	1
RAB9B	472103	NaN	26	1435424	379936	0	5	1	0	16	9	11448672	1.249766e-01	1
PPP5C	1079866	357	39	3678336	934464	0	6	0	0	38	16	40408128	1.251572e-01	1
TULP3	494496	336	35	3674368	997952	0	4	1	0	50	42	59052768	1.251580e-01	1
TBC1D8	333394	406	17	8226656	2186368	0	7	2	0	38	29	53925120	1.252002e-01	1
PCOLCE	1767777	242	60	3122816	995968	0	2	2	0	50	31	61041728	1.252864e-01	1
TMBIM1	730654	197	33	2256800	659680	0	3	0	0	50	24	51576064	1.253662e-01	1
ACY3	1408104	424	60	2229024	699360	0	3	0	0	50	40	50909440	1.254927e-01	1
CXCL6	233432	444	6	795584	266848	0	3	0	0	50	45	59923744	1.259298e-01	1
TRIP10	736129	272	27	4000736	1034656	0	4	1	0	50	46	68338880	1.260687e-01	1
DOM3Z	2314693	203	34	2780576	841216	0	4	1	0	21	17	31144832	1.260724e-01	1
C7orf61	1479297	186	60	1436416	435488	0	3	1	0	50	36	49382752	1.261209e-01	1
SHD	2132502	244	39	2417504	692416	0	4	0	0	50	28	57153088	1.261409e-01	1
HECW1	496063	617	13	11483392	3197216	0	19	7	0	50	52	52073056	1.261738e-01	1
TRADD	1093307	150	47	2113952	728128	0	3	0	0	50	32	62525760	1.263703e-01	1
HIGD2A	576954	347	45	732096	241056	0	1	0	0	50	35	58279008	1.265482e-01	1
PTOV1	1673246	205	37	2957152	896768	0	3	1	0	50	34	58696640	1.265725e-01	1
ARHGAP5	153921	392	1	10700704	2777600	0	15	1	0	3	2	5947040	1.266369e-01	1
RNF43	782135	399	22	5390528	1704256	0	5	0	0	39	28	69499520	1.266419e-01	1
FGF7	273513	370	-7	1415584	349184	0	3	0	0	50	48	56032128	1.266530e-01	1
NUDT10	112254	NaN	3	1163616	336288	0	2	0	0	50	62	70292128	1.267106e-01	1
ZNF583	135115	713	-50	4155488	981088	0	6	0	0	50	65	70985536	1.267488e-01	1
PCYT2	3798594	211	19	2982944	814432	0	3	0	0	50	20	51487776	1.269624e-01	1
PIP4K2C	1347795	303	44	3057344	829312	0	6	0	0	50	77	82523488	1.269686e-01	1
WFDC5	865186	324	46	906688	242048	0	3	0	0	50	80	76775840	1.270180e-01	1
SNRNP25	1005761	238	36	972160	262880	0	1	0	0	50	24	46323424	1.271490e-01	1
ACOT4	606300	169	39	2878784	912640	0	5	1	0	50	31	57426880	1.271786e-01	1
ALKBH7	943949	407	31	1502880	520800	0	2	0	0	50	34	50390624	1.272505e-01	1
CAST	394245	345	33	6177184	1631840	0	7	0	0	7	3	8209792	1.273718e-01	1
FAAH	597667	255	28	4084064	1266784	0	6	1	0	47	36	53343808	1.274334e-01	1
ROGDI	706891	195	33	2102048	594208	0	2	0	0	50	24	54309024	1.275211e-01	1
P2RY1	224331	861	8	2567296	771776	0	6	2	0	50	45	52714880	1.279141e-01	1
AMBN	262055	689	14	3241856	906688	0	8	1	0	50	50	54179072	1.283696e-01	1
IDH1	260367	539	17	3038496	761856	0	5	1	0	31	20	41908032	1.284535e-01	1
TAS2R16	54952	972	-23	2043520	575360	0	6	1	0	50	98	69867552	1.284556e-01	1
OR7A5	963401	546	14	2183392	673568	0	4	0	0	43	42	45821472	1.285357e-01	1
YEATS4	675242	361	13	1703264	403744	0	2	1	0	16	7	15964256	1.288749e-01	1
PRAME	190814	641	23	3562272	1050528	0	5	2	0	50	49	55014336	1.292766e-01	1
PTPLAD1	602545	187	27	2688320	671584	0	3	0	0	17	11	17274688	1.292957e-01	1
CRLS1	301141	290	4	2134784	665632	0	3	1	0	48	47	66227904	1.294552e-01	1
TOPBP1	406166	396	37	11018144	2900608	0	14	2	0	50	36	60921696	1.294897e-01	1
FAM70A	526128	NaN	22	2494880	737056	0	5	0	0	50	29	53614624	1.296382e-01	1
GRAMD1B	684637	439	15	5447072	1376896	0	7	2	0	47	28	49672416	1.298852e-01	1
MTA2	2695768	217	42	4801280	1373920	0	6	1	0	50	51	66069184	1.299334e-01	1
IWS1	471209	229	30	6046240	1429472	0	5	3	0	14	5	10946720	1.302127e-01	1
LCE1C	64902	818	18	838240	236096	0	3	0	0	50	64	57609408	1.302551e-01	1
KCNMB2	144490	882	-8	1701280	453344	0	5	0	0	50	94	84568992	1.304993e-01	1
ZNF479	13773	995	-29	3808288	926528	0	8	1	0	14	16	15096256	1.305453e-01	1
MRPL51	2764720	179	42	931488	244032	0	2	1	0	9	5	10402112	1.305718e-01	1
ACRBP	2816983	210	61	3896576	1073344	0	7	0	0	50	59	71220640	1.306498e-01	1
TGIF2	1019481	176	62	1612000	536672	0	3	0	0	50	42	51101888	1.306892e-01	1
HIST1H4D	398813	636	53	695392	239072	0	4	2	0	11	6	4215008	1.307014e-01	1
TOMM7	956904	381	19	425568	104160	0	2	0	0	35	32	35935200	1.307383e-01	1
CADM1	29879	993	5	3160512	901728	0	4	0	0	50	62	79500864	1.307760e-01	1
ADCY9	740126	140	19	9448800	2758752	0	14	4	0	50	38	53099776	1.308734e-01	1
ATP1B4	484939	NaN	23	2638720	646784	0	4	0	0	50	27	45682592	1.308909e-01	1
TNP1	261601	642	23	418624	99200	0	2	0	0	50	51	51460992	1.310906e-01	1
SOX15	1957426	194	24	1572320	528736	0	2	0	0	50	41	61235168	1.312480e-01	1
NASP	873800	161	27	5900416	1545536	0	6	0	0	4	2	5704000	1.315980e-01	1
GLRX2	288840	433	-13	1468160	415648	0	2	1	0	50	33	50289440	1.316039e-01	1
DPM1	386595	367	36	1916544	508896	0	4	0	0	50	41	59652928	1.316778e-01	1
ACTN4	1596646	322	36	6669216	1717152	0	7	2	0	50	36	58525024	1.317725e-01	1
PNMA3	265470	NaN	16	3160512	982080	0	6	0	0	50	41	70390336	1.319658e-01	1
MBIP	81955	627	-10	2540512	640832	0	6	0	0	9	11	12634112	1.320213e-01	1
SNUPN	594867	165	39	2642688	675552	0	3	0	0	50	35	58521056	1.321048e-01	1
ZNRF4	932785	365	19	2867872	983072	0	5	1	0	50	49	58571648	1.321625e-01	1
CORO6	719319	383	30	3375776	960256	0	3	1	0	50	31	55767264	1.322624e-01	1
NCCRP1	1652029	286	26	1895712	633888	0	2	0	0	50	32	58749216	1.323576e-01	1
CCNB3	45831	NaN	1	9973568	2620864	0	15	2	0	47	47	55137344	1.323703e-01	1
LRRC42	430138	201	31	3067264	846176	0	6	0	0	50	32	49679360	1.325354e-01	1
CFHR3	200038	941	-27	2414528	606112	0	4	0	0	42	54	54254464	1.325633e-01	1
RAB22A	841935	330	18	1436416	375968	0	5	0	0	50	40	52667264	1.329925e-01	1
ILVBL	703673	419	1	4403488	1426496	0	6	0	0	50	30	49282560	1.330278e-01	1
GABARAP	1782958	316	21	871968	217248	0	2	0	0	50	27	46313504	1.332441e-01	1
FARSB	267637	308	18	4312224	1151712	0	5	0	0	18	7	21141504	1.335139e-01	1
C1orf177	521961	249	25	3185312	868000	0	4	0	0	50	21	53946944	1.335146e-01	1
TTYH2	321651	535	3	3814240	1122944	0	7	2	0	50	53	68023424	1.335625e-01	1
ZNF692	411701	567	-4	3728928	1089216	0	5	0	0	21	8	19716000	1.336335e-01	1
PPM1M	1114737	181	52	2143712	609088	0	3	0	0	50	34	63166592	1.336699e-01	1
RDH11	479937	260	39	2262752	662656	0	4	0	0	50	37	49708128	1.338262e-01	1
CAPN1	3317462	168	54	5214944	1415584	0	8	1	0	10	6	11863328	1.338620e-01	1
FAM49B	272194	242	6	2414528	606112	0	5	1	0	50	48	63553472	1.340430e-01	1
STAB1	1114087	192	48	18456160	5319104	0	14	2	0	12	8	15622016	1.341053e-01	1
TPI1	2822601	232	32	2059392	580320	0	2	1	0	50	28	57575680	1.341609e-01	1
PHOX2B	308280	376	22	2136768	699360	0	3	0	0	50	52	64878784	1.342472e-01	1
KIAA1704	685405	245	40	2509760	620992	0	4	0	0	50	39	71523200	1.343784e-01	1
JUP	1760409	175	35	5244704	1582240	0	7	3	0	50	35	58417888	1.344059e-01	1
CD99	NaN	NaN	NaN	1407648	360096	0	4	0	0	50	93	110833184	1.344317e-01	1
NDUFA4	142078	1098	-11	613056	154752	0	1	0	0	50	77	78135872	1.344326e-01	1
SYT5	1036976	266	-1	2701216	849152	0	4	0	0	22	7	23755424	1.344541e-01	1
PKNOX2	412479	731	16	3412480	929504	0	6	0	0	5	0	4402496	1.344550e-01	1
POLR3GL	NaN	NaN	NaN	1622912	415648	0	4	1	0	20	24	23702848	1.344640e-01	1
CNIH	399536	371	17	1077312	267840	0	1	0	0	50	30	60449504	1.347777e-01	1
ELN	1047492	240	54	5080032	1824288	0	8	1	0	12	13	18070272	1.347829e-01	1
PABPC4L	NaN	NaN	NaN	3026592	815424	0	7	1	0	32	47	58996224	1.348793e-01	1
KRT79	1781225	288	27	3762656	1123936	0	3	1	0	50	21	52575008	1.349057e-01	1
CHUK	1070291	198	25	5538336	1365984	0	9	0	0	4	1	4945120	1.349186e-01	1
NR1I3	731911	229	39	2853984	785664	0	2	0	0	24	19	37686080	1.349473e-01	1
INMT	463251	489	22	1837184	549568	0	4	1	0	50	42	63087232	1.349804e-01	1
CCT6B	268361	579	-14	3837056	1064416	0	6	2	0	50	41	51863744	1.350390e-01	1
KIF5B	360559	166	29	7177120	1727072	0	6	0	0	3	0	4825088	1.350766e-01	1
DRAM1	340236	238	17	1725088	480128	0	5	1	0	34	29	39442912	1.354847e-01	1
PIK3IP1	667559	221	43	1877856	538656	0	3	0	0	50	50	60725280	1.355935e-01	1
KCNQ5	648013	975	15	6693024	1973088	0	14	3	0	50	43	55346656	1.357437e-01	1
ACER3	279729	351	36	2012768	498976	0	4	0	0	50	45	51322112	1.360185e-01	1
LGALS3	801045	143	47	1977056	582304	0	3	0	0	50	34	59371200	1.360706e-01	1
TOMM6	NaN	NaN	NaN	534688	158720	0	2	0	0	50	93	110631808	1.360890e-01	1
MBNL1	194580	402	27	3111904	777728	0	3	0	0	50	41	54438976	1.361558e-01	1
APEX1	464497	395	17	2243904	651744	0	4	0	0	50	48	59591424	1.361589e-01	1
PHB	733027	256	23	1912576	596192	0	2	0	0	50	39	62700352	1.362403e-01	1
KCNK9	62115	562	5	2610944	760864	0	7	1	0	19	34	37088896	1.363031e-01	1
PLEKHM3	331278	370	20	5421280	1453280	0	4	1	0	50	32	68643424	1.363495e-01	1
KCNA7	2070141	200	35	3030560	1061440	0	5	0	0	18	12	18458144	1.366795e-01	1
GLE1	1917147	160	39	5103840	1357056	0	6	1	0	50	43	74192672	1.368449e-01	1
SNX10	918425	418	29	1526688	348192	0	3	0	0	50	45	64362944	1.369499e-01	1
C19orf12	223109	552	-46	1064416	325376	0	2	1	0	50	52	55926976	1.371597e-01	1
TMEM170A	490399	133	16	997952	326368	0	1	0	0	50	31	56810848	1.372869e-01	1
OR10G4	107524	830	-5	2106016	673568	0	6	1	0	50	75	54771296	1.372956e-01	1
AVPR1B	755856	400	10	2835136	971168	0	6	1	0	50	37	46552576	1.373691e-01	1
NRD1	707583	382	16	8995456	2283584	0	6	0	0	4	0	7188032	1.374109e-01	1
NTRK1	1505782	208	45	6109728	1821312	0	9	0	0	5	3	9890240	1.374420e-01	1
UBL3	322680	335	21	882880	218240	0	2	0	0	50	39	61150848	1.374601e-01	1
NSFL1C	397239	386	42	2681376	726144	0	5	0	0	50	30	63224128	1.374629e-01	1
NBPF9	NaN	NaN	NaN	6948960	1708224	0	7	0	0	14	12	18241888	1.376393e-01	1
LGALS1	1136064	180	65	992000	269824	0	3	0	0	50	43	53806080	1.377058e-01	1
MYH11	435762	283	29	14531808	3743808	0	20	7	0	50	48	57603456	1.378211e-01	1
DKK3	324993	243	11	2514720	708288	0	4	1	0	50	43	59198592	1.378855e-01	1
PPM1E	469298	448	11	5332992	1488000	0	7	2	0	50	39	68131552	1.380144e-01	1
LCE2D	169158	818	24	782688	220224	0	3	0	0	50	66	56243424	1.381745e-01	1
EML3	2695768	217	42	6282336	1976064	0	6	0	0	13	6	18185344	1.382627e-01	1
OR6K6	103627	985	1	2372864	698368	0	6	2	0	36	37	41800896	1.386117e-01	1
H2BFM	NaN	NaN	NaN	1089216	324384	0	3	0	0	50	93	110797472	1.386510e-01	1
TMCC3	242132	576	26	3362880	940416	0	8	0	0	30	37	40994400	1.387047e-01	1
XYLT2	1335838	196	24	5976800	1873888	0	5	2	0	50	31	63978048	1.388562e-01	1
TMEM151B	NaN	NaN	NaN	3839040	1246944	0	7	0	0	14	12	17780608	1.390031e-01	1
CENPW	142596	704	-1	632896	185504	0	1	0	0	50	59	58999200	1.391720e-01	1
GPR144	NaN	NaN	NaN	6611680	2218112	0	9	0	0	5	2	8827808	1.392182e-01	1
CXCL17	704668	235	34	886848	220224	0	2	0	0	50	28	51886560	1.394133e-01	1
RPS9	717623	458	-6	1371936	422592	0	2	1	0	50	40	50235872	1.394363e-01	1
MYT1	812501	312	48	8072896	2188352	0	10	0	0	23	19	34126784	1.394370e-01	1
ZBTB33	588956	NaN	28	4711008	1309440	0	5	1	0	50	30	47468192	1.395565e-01	1
ICA1L	600089	387	25	3603936	886848	0	4	1	0	50	30	58069696	1.396930e-01	1
CPT1A	619314	303	45	5700032	1543552	0	6	2	0	46	38	53816992	1.396962e-01	1
NBEAL2	537135	371	45	19057312	6170240	0	13	0	0	0	0	6170240	1.399575e-01	1
TMEM179	625253	450	20	1384832	412672	0	3	0	0	50	44	58942656	1.401494e-01	1
SSNA1	1722012	202	36	860064	235104	0	2	0	0	50	37	63189408	1.402172e-01	1
TES	445405	363	-9	3110912	728128	0	5	0	0	50	51	57289984	1.404230e-01	1
DNAJC4	1608193	179	61	1718144	507904	0	2	0	0	50	35	56298976	1.404388e-01	1
LILRB5	717623	458	-6	4153504	1274720	0	6	4	0	22	22	22669184	1.405718e-01	1
ANAPC5	959300	258	39	5477824	1462208	0	6	1	0	50	39	70996448	1.408189e-01	1
RPN1	1216952	303	49	4281472	1259840	0	6	0	0	50	35	53381504	1.409015e-01	1
SRP14	846041	256	23	994976	281728	0	1	0	0	50	33	55443872	1.409063e-01	1
ZFP64	145657	427	-8	7639392	2047488	0	14	4	0	6	7	8498464	1.409083e-01	1
HIST1H2BK	227588	622	29	883872	267840	0	4	1	0	15	15	11818688	1.410320e-01	1
GNAT2	989433	201	29	2614912	643808	0	4	1	0	25	18	25054944	1.410935e-01	1
IFNA2	232155	466	-14	1333248	360096	0	3	1	0	42	28	37528352	1.412576e-01	1
SLC27A5	2673870	276	11	4708032	1568352	0	4	1	0	50	37	67480800	1.412831e-01	1
METTL11B	NaN	NaN	NaN	2056416	526752	0	5	0	0	50	93	110999840	1.414897e-01	1
IRGC	452493	192	-2	3105952	1054496	0	4	0	0	15	15	24285152	1.415082e-01	1
FAM131B	379715	379	29	2577216	717216	0	6	0	0	41	34	46079392	1.416508e-01	1
DEFB118	591819	594	-83	880896	244032	0	2	0	0	50	94	77473216	1.418252e-01	1
FCHO1	1181745	246	21	6389472	1907616	0	5	1	0	50	34	69764384	1.418416e-01	1
BEST1	2389859	185	53	4764576	1342176	0	6	2	0	50	41	54240576	1.419658e-01	1
SLC6A9	875223	214	39	5070112	1503872	0	7	2	0	23	19	26329664	1.420596e-01	1
RP1	148553	735	-8	15265888	4027520	0	21	4	0	36	32	45996064	1.420856e-01	1
NDUFAF1	897414	237	24	2356992	624960	0	3	1	0	50	23	43181760	1.421784e-01	1
RHEBL1	1770671	214	65	1363008	363072	0	2	0	0	50	46	67959936	1.421843e-01	1
NCSTN	987855	526	28	5084000	1451296	0	7	1	0	49	36	53835840	1.422153e-01	1
NOL7	277395	425	37	1915552	483104	0	2	1	0	31	24	33213152	1.422819e-01	1
TMEM50A	671522	270	35	1182464	299584	0	2	0	0	50	42	56113472	1.424405e-01	1
MRGPRX1	561250	695	15	2179424	710272	0	5	1	0	50	58	54637376	1.425066e-01	1
CCDC57	3405115	181	31	6473792	1894720	0	5	0	0	11	3	14395904	1.426262e-01	1
C12orf23	156112	473	21	815424	252960	0	1	0	0	50	38	53854688	1.426891e-01	1
KIAA1841	631979	302	30	5607776	1353088	0	6	1	0	50	32	61438528	1.427627e-01	1
CDK2	2080397	229	31	2109984	630912	0	2	0	0	50	49	56544000	1.428756e-01	1
LEKR1	364723	522	10	5105824	1224128	0	7	1	0	50	44	53457888	1.429608e-01	1
GAGE12J	547555	NaN	25	894784	212288	0	1	0	0	50	32	57376288	1.429946e-01	1
MICALL1	1370748	203	50	6058144	1840160	0	8	0	0	43	26	46645824	1.430420e-01	1
ASPHD2	163136	553	-46	2569280	757888	0	5	1	0	50	54	56429920	1.431774e-01	1
SNRNP27	844060	221	37	1148736	309504	0	3	0	0	50	41	48784576	1.434788e-01	1
OR8D1	154391	921	-14	2110976	644800	0	7	4	0	5	5	3950144	1.435453e-01	1
SEC13	742508	333	57	2372864	612064	0	4	0	0	50	32	41662016	1.438613e-01	1
USP5	2822601	232	32	6213888	1693344	0	7	1	0	50	28	57575680	1.439440e-01	1
HOXD11	242935	874	15	2302432	736064	0	3	0	0	49	56	54167168	1.441687e-01	1
TMED8	551151	418	50	2313344	653728	0	4	1	0	12	6	19235872	1.441857e-01	1
VSIG4	317695	NaN	42	2852992	807488	0	6	0	0	4	1	3722976	1.443129e-01	1
MORN3	743586	194	50	1791552	419616	0	4	0	0	50	27	45516928	1.443529e-01	1
AS3MT	711862	192	45	2759744	719200	0	4	1	0	50	48	62534688	1.443595e-01	1
MCC	271270	620	16	7464800	2031616	0	9	1	0	14	19	27275040	1.445552e-01	1
CCDC115	360632	593	5	1267776	395808	0	2	0	0	50	51	56663040	1.446630e-01	1
GJB3	548013	580	19	1862976	568416	0	3	0	0	50	39	48980000	1.446913e-01	1
C3orf37	1033808	136	49	2557376	683488	0	4	0	0	50	27	56375360	1.447772e-01	1
PTAR1	288169	640	-11	2900608	786656	0	5	0	0	50	42	64165536	1.447815e-01	1
KIF1C	1399774	343	26	7770336	2336160	0	8	1	0	34	19	38875488	1.447873e-01	1
NEIL1	814680	296	43	2761728	836256	0	4	0	0	50	43	55242496	1.448364e-01	1
CCDC97	1193025	249	33	2420480	698368	0	4	0	0	50	36	46016896	1.448887e-01	1
ATP5L	963668	192	48	736064	216256	0	1	0	0	50	40	58134176	1.449718e-01	1
RNF215	696089	214	57	2596064	873952	0	3	0	0	50	38	63410624	1.449973e-01	1
XRCC4	230543	717	8	2487936	604128	0	6	1	0	50	33	58194688	1.451887e-01	1
ASB13	761737	299	21	1972096	584288	0	3	0	0	50	46	67223872	1.451898e-01	1
HLF	147479	526	-54	2089152	589248	0	6	1	0	50	57	46950368	1.452521e-01	1
ERBB2IP	400865	189	32	9956704	2566304	0	13	2	0	16	7	15430560	1.454860e-01	1
PRSS3	912856	220	33	2236960	670592	0	3	1	0	50	28	53190048	1.455433e-01	1
OR11H1	69794	916	-70	2252832	660672	0	8	0	0	11	39	23654240	1.455863e-01	1
OR5V1	329776	872	7	2220096	657696	0	2	0	0	28	22	29688576	1.457085e-01	1
PLD4	855494	247	41	3542432	1097152	0	4	0	0	50	44	75529888	1.457145e-01	1
KBTBD6	314264	337	66	4667360	1359040	0	7	1	0	50	45	63298528	1.457319e-01	1
TIGD3	4112809	242	50	3185312	1040608	0	5	1	0	50	31	57660000	1.459015e-01	1
VILL	318742	457	24	6167264	1704256	0	6	1	0	37	41	52764480	1.460004e-01	1
IL8	273344	444	13	741024	193440	0	1	0	0	50	35	51387584	1.461255e-01	1
RAP2B	59808	598	-2	1270752	372000	0	2	0	0	50	55	62797568	1.461459e-01	1
KBTBD4	995645	214	31	3745792	1084256	0	6	2	0	20	14	17337184	1.461532e-01	1
EFNB3	2066943	232	27	2297472	794592	0	3	0	0	50	44	65351968	1.462862e-01	1
KIF20B	202048	401	23	13161856	3116864	0	13	3	0	50	46	53017440	1.463976e-01	1
TIMM8B	389805	179	31	716224	191456	0	2	0	0	50	45	62914624	1.465809e-01	1
SLC15A5	NaN	NaN	NaN	4118784	1154688	0	8	0	0	40	70	89879168	1.467039e-01	1
DHX30	843941	197	34	8362560	2589120	0	8	2	0	29	21	30982144	1.467043e-01	1
IFI44	85210	732	-5	3209120	859072	0	8	0	0	18	18	15558528	1.467417e-01	1
CNIH4	628752	256	18	1052512	250976	0	2	0	0	50	32	53725728	1.468539e-01	1
DEFB125	86	430	NaN	1090208	323392	0	3	0	0	50	55	51588960	1.469294e-01	1
C6orf89	836025	244	43	2581184	671584	0	4	0	0	50	40	64511744	1.469528e-01	1
LOXL3	1019591	315	50	5366720	1525696	0	9	1	0	5	6	6605728	1.470351e-01	1
PHF15	909404	177	51	5524448	1650688	0	9	1	0	50	40	60114208	1.477265e-01	1
PQBP1	834040	NaN	38	1947296	516832	0	6	0	0	50	41	41782048	1.477416e-01	1
JUN	300720	419	5	2254816	709280	0	3	0	0	30	30	31771776	1.477543e-01	1
ARHGEF38	233591	486	15	1611008	388864	0	4	2	0	12	13	11164960	1.477651e-01	1
SP3	296444	376	27	5424256	1628864	0	8	0	0	4	7	8886336	1.478020e-01	1
CCDC3	202131	444	13	1878848	564448	0	4	1	0	50	49	59583488	1.478096e-01	1
CLEC4A	142724	300	23	1764768	419616	0	3	0	0	50	48	57237408	1.478298e-01	1
ITPKB	508274	407	19	6514464	2011776	0	10	0	0	5	11	10560832	1.478394e-01	1
LGALS2	991778	176	51	980096	248992	0	1	0	0	50	35	56025184	1.478711e-01	1
ALG5	176745	650	16	2371872	642816	0	6	0	0	50	40	53763424	1.480451e-01	1
LMCD1	92154	581	1	2604992	722176	0	5	0	0	50	52	72200736	1.480846e-01	1
SERTAD3	1010633	202	34	1342176	428544	0	3	1	0	17	11	16812416	1.482183e-01	1
GMFB	466180	371	28	1102112	251968	0	1	0	0	50	23	48259808	1.483974e-01	1
FAIM3	467839	385	39	2728992	857088	0	4	0	0	50	29	63136832	1.484618e-01	1
UBE2Q1	1896659	403	41	3089088	836256	0	5	2	0	50	30	49483936	1.485187e-01	1
SYT16	215309	626	-6	4591968	1235040	0	8	2	0	50	61	70590720	1.486688e-01	1
FOXN1	1517567	225	24	4463008	1420544	0	5	2	0	50	41	49052416	1.487043e-01	1
NAP1L1	604083	438	17	3019648	658688	0	3	1	0	50	42	60672704	1.488043e-01	1
RBM5	965735	196	35	6039296	1531648	0	5	0	0	44	32	54786176	1.489056e-01	1
SLC24A6	441204	251	37	4091008	1310432	0	5	0	0	36	21	37269440	1.489917e-01	1
CDYL	116037	445	26	3879712	1057472	0	6	2	0	26	23	27057792	1.490683e-01	1
ZNF673	194312	NaN	27	1408640	317440	0	3	0	0	50	45	52202016	1.492009e-01	1
SNCB	579630	359	40	997952	266848	0	2	0	0	50	30	60061632	1.493003e-01	1
ZSWIM3	734138	136	53	4865760	1368960	0	6	0	0	39	19	39575840	1.494135e-01	1
NCR2	338294	510	40	1935392	597184	0	4	1	0	50	50	49439296	1.495232e-01	1
RIT2	4853	1195	-57	1599104	394816	0	3	0	0	50	62	59985248	1.495333e-01	1
HIST1H4B	408919	685	43	692416	242048	0	2	0	0	50	50	47040640	1.495543e-01	1
DZIP1L	175494	464	8	5518496	1537600	0	7	1	0	50	42	57956608	1.496209e-01	1
PRUNE2	178730	851	-15	21889472	5903392	0	32	2	0	2	2	7592768	1.497049e-01	1
ELTD1	74049	903	-17	5036384	1299520	0	10	2	0	29	35	34095040	1.497484e-01	1
KCNJ12	405028	480	-60	2996832	889824	0	8	3	0	25	70	51380640	1.497584e-01	1
GINS2	390985	250	38	1364992	349184	0	2	1	0	48	37	48711168	1.498293e-01	1
CCDC88A	621554	341	27	13756064	3338080	0	21	0	0	14	6	16250944	1.499311e-01	1
MYOZ1	1051799	153	43	2121888	616032	0	3	1	0	50	47	68269440	1.499489e-01	1
CPSF4	1327454	288	60	2006816	487072	0	4	0	0	50	36	47991968	1.500245e-01	1
PCDHGA11	NaN	NaN	NaN	6548192	2079232	0	11	2	0	32	48	60260032	1.500742e-01	1
CASC4	973993	493	37	3205152	803520	0	6	0	0	50	49	69091808	1.501342e-01	1
SPRED3	1467279	253	0	2849024	998944	0	3	0	0	28	11	23962752	1.501449e-01	1
TRIM74	826724	337	62	1778656	509888	0	4	0	0	50	33	48287584	1.504363e-01	1
IFNA7	193208	498	-3	1342176	360096	0	2	0	0	50	43	51124704	1.504819e-01	1
NFKBIZ	550073	421	16	5113760	1436416	0	7	1	0	50	31	56588640	1.504980e-01	1
CD8B	330931	543	19	2239936	530720	0	3	1	0	22	11	20485792	1.505208e-01	1
SULT1A2	1141256	269	53	2171488	560480	0	2	0	0	50	35	62868992	1.507466e-01	1
C4orf36	268001	603	36	866016	235104	0	2	0	0	50	30	45141952	1.510074e-01	1
AMELX	NaN	NaN	NaN	1496928	413664	0	2	0	0	50	93	110886752	1.510118e-01	1
HTR2C	23811	NaN	-5	3214080	931488	0	6	2	0	50	50	49932320	1.510258e-01	1
ZNF101	768855	418	-10	3140672	802528	0	6	0	0	50	39	47908640	1.510781e-01	1
C13orf35	572556	389	44	843200	257920	0	2	0	0	50	36	59350368	1.510842e-01	1
GGT1	451217	194	36	4003712	1237024	0	6	0	0	49	39	58136160	1.512109e-01	1
ACTB	1906749	195	34	2650624	765824	0	5	2	0	5	3	5220896	1.512551e-01	1
PPA1	458949	217	39	2202240	505920	0	5	0	0	50	36	46438496	1.514237e-01	1
EAPP	517394	165	13	2116928	496000	0	3	1	0	49	24	46574400	1.514366e-01	1
MED20	429349	341	34	1517760	419616	0	2	0	0	50	35	47559456	1.515561e-01	1
TRAPPC1	1794630	337	33	1048544	296608	0	2	0	0	50	29	54800064	1.517287e-01	1
PRM3	632841	308	37	723168	196416	0	2	0	0	50	45	61130016	1.519886e-01	1
ANKRD2	564805	169	40	2551424	766816	0	3	0	0	50	43	56381312	1.520270e-01	1
LRFN2	100435	887	20	5303232	1773696	0	6	1	0	9	12	18324224	1.521363e-01	1
EPB41L1	1300256	235	50	6348800	1775680	0	7	0	0	33	29	48606016	1.524565e-01	1
GTF2E2	489611	228	38	2139744	550560	0	3	0	0	50	39	47395776	1.528418e-01	1
CYBRD1	486534	352	34	2201248	396800	0	4	0	0	50	39	48940320	1.530684e-01	1
ZNF716	NaN	NaN	NaN	3584096	879904	0	4	0	0	50	93	111352992	1.530848e-01	1
NT5DC3	1181243	358	15	4039424	1022752	0	6	1	0	50	39	62518816	1.532977e-01	1
FAM173B	623675	325	5	1662592	480128	0	3	0	0	50	57	78049568	1.533690e-01	1
ST3GAL3	939679	230	33	3249792	866016	0	5	0	0	50	28	52386528	1.535160e-01	1
MICAL3	415161	288	11	15857120	4576096	0	13	0	0	5	1	9354560	1.536574e-01	1
PTGIS	1117465	380	52	3541440	1044576	0	6	1	0	35	34	39636352	1.537039e-01	1
DENND1B	206539	480	-21	5817088	1494944	0	12	1	0	8	10	11304832	1.537355e-01	1
ATF5	1679101	205	45	1869920	668608	0	3	0	0	44	30	51712960	1.538098e-01	1
GIGYF1	1884430	247	60	7365600	2157600	0	7	0	0	16	8	21998592	1.538792e-01	1
WTIP	707545	355	5	2931360	999936	0	3	0	0	50	47	65247808	1.539427e-01	1
DNASE1L3	685716	150	45	2268704	564448	0	5	1	0	50	39	50253728	1.540994e-01	1
LTA	2517285	220	35	1413600	461280	0	2	0	0	50	21	60815552	1.545559e-01	1
ZCWPW2	67695	922	-13	2682368	600160	0	5	0	0	20	25	31207328	1.546466e-01	1
PAFAH1B1	612041	184	14	3004768	771776	0	3	0	0	50	29	54579840	1.548339e-01	1
DEPDC7	415951	215	25	3843008	972160	0	4	0	0	27	18	27182784	1.549183e-01	1
HOXB2	946208	524	29	2394688	804512	0	4	0	0	50	43	48944288	1.549652e-01	1
PLEKHH3	1740597	177	36	5344896	1886784	0	5	0	0	50	35	61164736	1.549897e-01	1
TPRX1	881316	336	39	2674432	1021760	0	6	0	0	50	67	62710272	1.550168e-01	1
HGS	3745109	205	30	5648448	1553472	0	6	0	0	50	22	49851968	1.550206e-01	1
SUSD4	464408	581	-4	3840032	1094176	0	9	0	0	2	0	2458176	1.550856e-01	1
TBX19	410552	299	20	3162496	935456	0	3	0	0	46	34	58895040	1.552315e-01	1
C1orf31	247580	299	10	921568	233120	0	3	0	0	50	46	55735520	1.554584e-01	1
VPS26B	270368	601	18	2424448	643808	0	4	1	0	16	11	17737952	1.556213e-01	1
IRF9	974559	220	41	2817280	792608	0	4	0	0	50	48	68452960	1.556721e-01	1
RSL1D1	558203	294	37	3523584	961248	0	5	0	0	50	24	51471904	1.557248e-01	1
CHST2	319752	591	25	3511680	1229088	0	5	1	0	50	63	80452192	1.558546e-01	1
TRAF3	719158	178	49	4152512	1046560	0	4	0	0	50	20	42050880	1.561358e-01	1
MAD2L2	682357	264	32	1573312	414656	0	3	0	0	50	28	59947552	1.561964e-01	1
MEPCE	1479297	186	60	4629664	1566368	0	5	1	0	50	36	49382752	1.563808e-01	1
OBP2A	327501	539	37	1270752	330336	0	3	0	0	50	51	52592864	1.566141e-01	1
CISD3	NaN	NaN	NaN	906688	277760	0	3	0	0	50	93	110750848	1.566884e-01	1
TTPAL	781823	276	46	2389728	720192	0	4	0	0	50	48	60953440	1.568083e-01	1
GCLM	558028	275	9	1989952	536672	0	3	0	0	50	49	70317920	1.568550e-01	1
LRG1	2111443	278	43	2327232	797568	0	4	1	0	50	42	59841408	1.570948e-01	1
PKD1L2	290329	327	3	17481024	5181216	0	19	1	0	1	1	5833952	1.571161e-01	1
REC8	974559	220	41	3934272	1175520	0	7	1	0	50	48	68452960	1.572690e-01	1
CSNK1E	1550040	181	63	2989888	852128	0	5	0	0	50	34	53196992	1.572915e-01	1
SCGB1C1	1003496	437	11	699360	193440	0	2	0	0	50	31	41831648	1.574795e-01	1
SLC38A4	518041	415	-10	3997760	1061440	0	7	1	0	50	56	60599296	1.575818e-01	1
ADCY7	304156	520	21	7653280	2283584	0	11	2	0	50	48	63449312	1.577143e-01	1
HIST1H4J	267617	634	32	693408	241056	0	2	0	0	50	42	43207552	1.578027e-01	1
NMS	226558	642	9	1205280	288672	0	1	0	0	50	34	64665504	1.579590e-01	1
PDE12	703082	422	29	4199136	1270752	0	3	2	0	33	29	38691968	1.581348e-01	1
GPC2	1299015	205	52	3938240	1347136	0	4	3	0	23	14	24494464	1.583214e-01	1
XCL1	389559	440	15	809472	247008	0	2	0	0	50	32	49311328	1.587106e-01	1
IFITM1	1454043	344	48	873952	262880	0	1	0	0	50	62	81141632	1.587868e-01	1
SETD7	400132	191	15	2659552	700352	0	5	1	0	50	33	56363456	1.590203e-01	1
BRAP	591444	191	32	4329088	1096160	0	9	0	0	50	38	54215776	1.592479e-01	1
HTR5A	186338	603	-1	2437344	776736	0	4	1	0	50	38	53441024	1.592508e-01	1
LCE5A	325831	700	20	836256	238080	0	2	0	0	50	51	77622016	1.592909e-01	1
CELA1	504747	239	33	1864960	536672	0	3	0	0	50	38	53234688	1.593401e-01	1
FANCD2	885389	170	41	11028064	2860928	0	15	2	0	21	18	27356384	1.593526e-01	1
MAEL	264649	681	-11	3205152	815424	0	4	2	0	33	26	44687616	1.595364e-01	1
MYL12A	551966	328	55	1280672	290656	0	5	0	0	50	47	54883392	1.595673e-01	1
ASL	477708	345	38	3393632	948352	0	5	1	0	50	30	53361664	1.597064e-01	1
ACOXL	NaN	NaN	NaN	4224928	1164608	0	6	0	0	40	70	89889088	1.597428e-01	1
HMGB2	249666	413	23	1570336	352160	0	3	0	0	50	37	51410400	1.598842e-01	1
NUDT8	1374022	393	53	938432	350176	0	1	0	0	50	44	60908800	1.599034e-01	1
TXNDC11	593829	214	40	6740640	1964160	0	10	0	0	3	0	3661472	1.599449e-01	1
FAM115C	433430	463	-7	7166208	2172480	0	6	0	0	9	1	10063840	1.599657e-01	1
HOOK1	59567	747	-3	5487744	1270752	0	8	1	0	26	32	45859168	1.602749e-01	1
PSMC4	1335888	522	35	3044448	821376	0	7	1	0	50	87	78183488	1.605567e-01	1
FAM19A4	263741	842	-15	1042592	263872	0	2	0	0	50	66	56214656	1.605824e-01	1
NSDHL	211215	NaN	5	2668480	753920	0	3	0	0	50	41	66720928	1.606230e-01	1
C2orf47	237591	673	22	2059392	601152	0	5	1	0	29	36	34444224	1.606930e-01	1
LMAN1L	764533	195	46	3702144	1163616	0	6	1	0	50	49	59988224	1.608385e-01	1
CCDC94	2132502	244	39	2341120	640832	0	2	0	0	50	28	57153088	1.608661e-01	1
USP36	854363	214	27	7949888	2299456	0	8	2	0	48	52	56741408	1.610646e-01	1
MED4	324467	567	34	1991936	504928	0	4	0	0	50	45	59889024	1.611662e-01	1
YIF1B	1438746	253	-1	2468096	737056	0	3	0	0	50	32	53878496	1.611989e-01	1
TSGA10	504327	770	19	5174272	1256864	0	11	0	0	11	9	11306816	1.612612e-01	1
CYP24A1	158398	386	-31	3725952	1002912	0	6	2	0	20	39	29968320	1.613498e-01	1
SRPRB	513771	523	23	1935392	564448	0	3	0	0	50	30	42746272	1.614117e-01	1
APBB1IP	236125	536	19	4761600	1342176	0	6	1	0	50	35	54264384	1.614482e-01	1
PVALB	1248441	537	35	843200	195424	0	2	0	0	50	94	80712096	1.614590e-01	1
CDC73	285984	442	-12	3905504	1034656	0	8	0	0	50	31	50278528	1.615418e-01	1
FCGR3A	693228	503	23	2086176	559488	0	4	0	0	50	44	59626144	1.615652e-01	1
UQCR10	848649	195	37	560480	150784	0	2	1	0	3	3	2885728	1.616818e-01	1
MAP3K11	3945819	202	45	5758560	1919520	0	7	0	0	9	7	17388768	1.617286e-01	1
NOD1	623997	400	37	6668224	1968128	0	7	0	0	19	13	26952640	1.617349e-01	1
ZNF623	2198262	229	33	3822176	978112	0	5	1	0	50	38	60219360	1.618120e-01	1
HIST1H2BG	390169	544	57	873952	268832	0	4	1	0	35	21	20187200	1.619558e-01	1
NID1	555035	318	19	8804992	2569280	0	12	4	0	36	28	45241152	1.620148e-01	1
HDAC11	370030	199	39	2500832	731104	0	3	1	0	50	45	60505056	1.620690e-01	1
HOOK3	478917	475	25	5388544	1280672	0	6	0	0	50	49	67882560	1.620929e-01	1
KRT81	742854	178	53	3575168	1043584	0	3	2	0	15	6	14752032	1.621410e-01	1
OR1A2	506514	628	0	2143712	623968	0	4	0	0	50	60	63956224	1.622418e-01	1
SIGLEC8	393294	583	17	3450176	1091200	0	5	1	0	13	12	18282560	1.622449e-01	1
RHOQ	595763	213	36	1485024	401760	0	2	1	0	12	7	12212512	1.622780e-01	1
DOK3	1120311	347	41	4127712	1416576	0	4	0	0	28	6	28624160	1.624624e-01	1
EXTL3	403198	327	42	6339872	1921504	0	6	0	0	50	30	56023200	1.626990e-01	1
FAM151A	723136	415	20	4043392	1283648	0	4	1	0	17	10	26930816	1.628931e-01	1
TRPC4AP	1128095	236	45	5766496	1578272	0	8	2	0	50	59	75319584	1.630094e-01	1
C2orf78	1124858	404	43	6336896	1927456	0	7	1	0	15	4	15859104	1.631014e-01	1
RPS6KB2	1331051	161	52	3464064	1020768	0	5	1	0	50	35	56419008	1.632035e-01	1
HCRT	2129732	206	30	860064	342240	0	1	0	0	50	46	61669664	1.632307e-01	1
SMAD9	189427	731	7	3308320	929504	0	6	0	0	31	30	39387360	1.633053e-01	1
GCAT	1385064	203	66	3114880	980096	0	4	0	0	50	34	51615744	1.633128e-01	1
LSM5	371992	639	6	694400	180544	0	2	0	0	50	45	54734592	1.633555e-01	1
ZMPSTE24	627703	373	18	3448192	908672	0	5	1	0	50	38	59900928	1.634401e-01	1
SNX18	68402	643	7	4925280	1452288	0	4	1	0	14	9	19951104	1.634895e-01	1
TSGA13	278944	433	9	2027648	507904	0	5	0	0	22	29	30160768	1.634936e-01	1
SOCS6	64018	264	7	3712064	1073344	0	7	0	0	22	20	28850336	1.635400e-01	1
SOX13	560073	314	31	4485824	1228096	0	6	0	0	50	45	60646912	1.636447e-01	1
PHKA2	182760	NaN	35	8955776	2460160	0	13	5	0	28	24	29060640	1.637897e-01	1
TEC	253162	404	42	4721920	1122944	0	6	1	0	15	11	20123712	1.638068e-01	1
EHBP1L1	3945819	202	45	10449728	3370816	0	11	0	0	8	5	16160672	1.638234e-01	1
C16orf55	1090549	219	38	1004896	274784	0	1	0	0	50	29	46122048	1.639745e-01	1
GAL3ST1	653792	330	28	2910528	898752	0	5	0	0	50	37	58339520	1.640360e-01	1
PLXNA1	422395	494	48	13237248	4056288	0	12	4	0	50	49	57632224	1.641759e-01	1
MRPL21	594397	303	45	1503872	436480	0	2	0	0	50	43	56150176	1.643113e-01	1
CD163L1	931883	567	13	10409056	2804384	0	19	4	0	37	39	47342208	1.644658e-01	1
KCNK18	202100	640	4	2701216	756896	0	8	0	0	45	48	49408544	1.644887e-01	1
H3F3C	271605	394	20	915616	304544	0	1	0	0	50	35	56378336	1.645170e-01	1
CSTF3	588753	326	16	5538336	1374912	0	9	0	0	42	31	53792192	1.647221e-01	1
KRTAP19-7	22916	1048	-79	443424	124992	0	1	0	0	50	75	45302656	1.647280e-01	1
CAMK2D	166680	632	21	3991808	969184	0	6	0	0	50	57	64317312	1.647483e-01	1
TH1L	1009250	152	30	4283456	1165600	0	5	1	0	50	36	57238400	1.651724e-01	1
PROX1	347543	799	-22	5205024	1431456	0	10	0	0	11	6	11977408	1.654319e-01	1
AKR1C1	343868	608	-13	2350048	637856	0	6	0	0	13	7	10940768	1.654602e-01	1
EPHX4	260329	242	1	2613920	698368	0	4	1	0	50	49	60590368	1.654635e-01	1
TTLL5	415501	540	40	9292064	2522656	0	9	2	0	48	33	49113920	1.656731e-01	1
KRTAP4-8	NaN	NaN	NaN	1327296	339264	0	3	0	0	50	93	110812352	1.657659e-01	1
OR2T8	87551	993	-35	2126848	661664	0	6	1	0	31	52	45463360	1.657964e-01	1
ERBB2	1284992	226	38	8883360	2639712	0	23	1	0	3	2	4169376	1.661138e-01	1
SLC17A7	2173457	290	44	3971968	1167584	0	4	1	0	50	43	55313920	1.661418e-01	1
CCDC135	712945	168	34	6385504	1628864	0	9	1	0	36	25	43599392	1.663709e-01	1
CORO1B	1392213	215	53	3467040	1026720	0	3	0	0	50	26	43066688	1.663755e-01	1
CHCHD6	250457	604	39	1726080	470208	0	2	0	0	50	33	45303648	1.665164e-01	1
NPTXR	1317460	358	54	3356928	1163616	0	4	2	0	50	40	52814080	1.665600e-01	1
NOP10	542657	234	22	471200	126976	0	1	0	0	50	25	52509536	1.666932e-01	1
PIGL	905220	163	0	1829248	506912	0	2	0	0	50	35	46293664	1.668304e-01	1
NEFH	723458	203	35	7086848	2070304	0	9	0	0	8	2	8903200	1.668766e-01	1
ACOT2	606300	169	39	3267648	1077312	0	5	1	0	50	31	57426880	1.674940e-01	1
LIF	548674	211	43	1410624	425568	0	2	0	0	50	48	55510336	1.674989e-01	1
TM2D2	421614	428	42	1743936	502944	0	2	0	0	50	42	62493024	1.676987e-01	1
RNF148	53042	1027	6	2134784	597184	0	4	1	0	50	60	64385760	1.677542e-01	1
BFAR	519767	367	45	3251776	858080	0	4	0	0	50	31	50960032	1.677582e-01	1
CCDC69	916138	407	56	2181408	565440	0	4	0	0	24	28	23360608	1.682847e-01	1
CDC27	955548	395	18	6047232	1586208	0	8	2	0	47	40	50896544	1.683615e-01	1
TMEM68	319097	538	-3	1872896	478144	0	3	0	0	50	34	49404576	1.683692e-01	1
RNF220	742455	355	34	4065216	1151712	0	4	0	0	10	4	14533792	1.685497e-01	1
OR5R1	NaN	NaN	NaN	2232992	662656	0	5	1	0	32	47	58843456	1.689524e-01	1
HSPBAP1	424676	412	39	3535488	913632	0	4	0	0	50	39	64305408	1.689590e-01	1
TIGIT	369332	614	19	1718144	510880	0	4	1	0	50	38	56637248	1.689640e-01	1
TIPIN	505508	307	46	2225056	554528	0	5	0	0	50	46	60951456	1.689923e-01	1
OASL	1225663	380	40	3709088	954304	0	8	2	0	12	16	13016032	1.692841e-01	1
TAF1	729010	NaN	32	13804672	3551360	0	20	0	0	1	1	5686144	1.692918e-01	1
ETV7	942911	192	46	2456192	680512	0	3	0	0	50	39	60083456	1.697954e-01	1
SPATA24	NaN	NaN	NaN	1552480	358112	0	3	0	0	50	93	110831200	1.697957e-01	1
USP34	841742	471	34	26138208	6475776	0	28	4	0	4	4	10644160	1.698330e-01	1
KLK5	581408	606	29	2101056	595200	0	4	1	0	50	34	51052288	1.698463e-01	1
DMXL1	305800	381	28	21698016	5835936	0	20	6	0	47	38	63096160	1.698503e-01	1
KRT82	1065603	213	35	3641632	1042592	0	7	1	0	34	27	29535808	1.699009e-01	1
SNAI1	575200	181	51	1832224	563456	0	3	1	0	50	38	56793984	1.701059e-01	1
DNAJB1	1008795	204	26	2392704	681504	0	2	0	0	7	4	14136992	1.701907e-01	1
TRAPPC2L	860087	252	37	1047552	264864	0	1	0	0	50	45	68239680	1.702926e-01	1
SERPINF1	1447501	189	32	2949216	874944	0	4	0	0	50	57	60132064	1.703745e-01	1
RAB40A	458015	NaN	22	1914560	579328	0	3	0	0	50	53	53041248	1.703868e-01	1
KRTAP4-1	996799	468	-7	916608	244032	0	3	0	0	50	45	47764800	1.704267e-01	1
SIRPB2	397239	386	42	2400640	709280	0	3	0	0	50	30	63224128	1.704815e-01	1
PLXNA2	258618	627	10	13383072	3904512	0	15	2	0	24	15	33604992	1.705163e-01	1
IAPP	NaN	NaN	NaN	636864	190464	0	2	0	0	50	93	110663552	1.705183e-01	1
OR11L1	87551	993	-35	2198272	685472	0	8	1	0	31	52	45463360	1.705874e-01	1
RABL2B	266017	295	32	1824288	425568	0	4	0	0	50	53	56778112	1.706202e-01	1
FKBP2	1613996	257	65	1034656	301568	0	2	0	0	50	32	59420800	1.706325e-01	1
TBC1D2	490665	254	52	6436096	1902656	0	8	2	0	50	26	47867968	1.706699e-01	1
TGFBI	337362	298	32	4852864	1444352	0	8	0	0	24	25	28400960	1.707761e-01	1
NOX1	352830	NaN	29	4101920	1085248	0	5	0	0	24	19	36516512	1.708061e-01	1
PCYOX1	669606	164	36	3597984	985056	0	5	1	0	50	38	60097344	1.708104e-01	1
ANLN	332583	329	21	8339744	2251840	0	8	1	0	40	28	51029472	1.708851e-01	1
PRMT2	530282	377	28	3158528	835264	0	5	1	0	50	38	58934720	1.710947e-01	1
TLR7	208310	NaN	55	7386432	2011776	0	10	0	0	21	16	25945760	1.712770e-01	1
ZNF200	1493009	253	42	2850016	733088	0	5	1	0	50	42	74793824	1.713763e-01	1
POLR2C	760307	159	42	2036576	528736	0	2	1	0	50	61	60544736	1.713828e-01	1
TIFA	182788	351	37	1333248	330336	0	5	1	0	27	37	31268832	1.716057e-01	1
URM1	1928973	188	64	1206272	359104	0	2	0	0	50	33	66216992	1.716263e-01	1
PRMT8	227736	768	15	2907552	726144	0	4	0	0	30	36	36206016	1.716410e-01	1
CLCN2	1447013	268	44	6363680	1936384	0	5	0	0	7	2	11553824	1.716684e-01	1
GALNT11	286605	586	15	4386624	1181472	0	5	1	0	24	21	34030560	1.717197e-01	1
IPP	972928	146	29	4450112	1171552	0	5	0	0	49	35	62640832	1.717382e-01	1
PPP1R14B	1613996	257	65	1041600	315456	0	2	0	0	50	32	59420800	1.718588e-01	1
FAM40A	660515	373	29	6081952	1643744	0	5	0	0	18	7	17446304	1.720741e-01	1
ORM2	206775	425	4	1485024	377952	0	5	1	0	3	4	5815104	1.721226e-01	1
INADL	274287	469	-3	12986272	3601952	0	12	1	0	14	10	20395520	1.725330e-01	1
PYCARD	1203752	478	17	1351104	428544	0	1	0	0	50	22	44996128	1.725652e-01	1
DLGAP4	874457	360	46	7194976	2149664	0	8	1	0	2	3	12364288	1.726282e-01	1
PRMT5	1177534	225	34	4771520	1302496	0	8	1	0	48	27	43969408	1.726469e-01	1
CLDND1	390532	796	2	2023680	520800	0	4	0	0	50	53	54383424	1.726843e-01	1
ASB17	140995	603	-11	2090144	582304	0	4	2	0	9	10	9583712	1.727217e-01	1
RHOC	559669	325	27	1392768	386880	0	2	0	0	50	33	64536544	1.729739e-01	1
HRH2	238233	642	19	2705184	866016	0	4	0	0	50	36	49013728	1.731065e-01	1
RUFY2	740263	294	23	5068128	1214208	0	7	0	0	50	48	67252640	1.732572e-01	1
CYTH1	986469	250	32	3001792	709280	0	3	0	0	50	36	62604128	1.732679e-01	1
DFNA5	254601	464	21	3519616	1024736	0	6	1	0	50	59	63631840	1.734078e-01	1
HMGA1	1074764	233	36	794592	217248	0	1	1	0	21	12	16969152	1.735641e-01	1
C12orf45	514255	204	37	1359040	349184	0	2	0	0	50	40	52087936	1.736268e-01	1
PRKCQ	235334	561	7	5258592	1255872	0	11	0	0	4	10	10415008	1.736469e-01	1
FGF16	547612	NaN	-7	818400	232128	0	2	0	0	50	47	55617472	1.737848e-01	1
CD19	1189140	257	55	4008672	1145760	0	6	1	0	50	38	61226240	1.738867e-01	1
PATE4	NaN	NaN	NaN	742016	171616	0	2	0	0	50	93	110644704	1.740849e-01	1
ADPRH	289679	595	40	2523648	708288	0	4	0	0	20	14	18783520	1.741896e-01	1
STC2	471196	519	41	2137760	603136	0	2	0	0	50	60	65312288	1.742876e-01	1
PTRF	2209303	160	31	2665504	837248	0	4	1	0	50	54	65544416	1.743217e-01	1
CCR7	1130946	203	25	2638720	774752	0	4	0	0	45	35	47166624	1.744031e-01	1
CARD17	NaN	NaN	NaN	802528	224192	0	2	0	0	50	93	110697280	1.744240e-01	1
UPF3A	612511	283	46	3454144	917600	0	4	1	0	50	46	60451488	1.744590e-01	1
L3MBTL2	1301913	179	53	5212960	1378880	0	7	2	0	50	37	58518080	1.744611e-01	1
KCNMA1	116099	807	3	9355552	2515712	0	11	0	0	2	0	3725952	1.745214e-01	1
GDAP1L1	664405	367	19	2609952	741024	0	4	1	0	50	34	64108000	1.746654e-01	1
KIAA0040	NaN	NaN	NaN	711264	181536	0	2	0	0	50	93	110654624	1.747710e-01	1
ZNF90	NaN	NaN	NaN	4351904	1058464	0	7	0	0	40	70	89782944	1.748086e-01	1
SPSB2	2822601	232	32	1794528	598176	0	2	0	0	50	28	57575680	1.748742e-01	1
EDN1	198728	410	27	1563392	385888	0	5	1	0	5	5	6040288	1.749397e-01	1
E4F1	2179404	224	39	5481792	1687392	0	5	0	0	13	3	17539552	1.751215e-01	1
NXF5	272029	NaN	23	2755776	669600	0	8	2	0	6	8	6440064	1.752650e-01	1
DCAF5	680338	289	33	6589856	1924480	0	5	1	0	11	2	17588160	1.754391e-01	1
AADAC	200470	526	2	2835136	789632	0	5	0	0	3	0	2536544	1.756723e-01	1
SLC4A2	622098	373	41	8605600	2744864	0	11	2	0	27	19	35038432	1.757266e-01	1
ZNF540	382032	888	-56	4800288	1148736	0	13	1	0	5	6	6543232	1.757869e-01	1
TMED1	2054203	208	30	1590176	481120	0	2	0	0	50	44	54130464	1.759200e-01	1
RUFY1	1583299	229	17	5175264	1357056	0	6	0	0	17	24	31208320	1.761939e-01	1
SIPA1	4131934	202	53	7055104	2435360	0	5	0	0	3	0	5118720	1.761985e-01	1
UCHL5	288979	433	-18	2502816	562464	0	4	0	0	50	34	53577920	1.763570e-01	1
SFXN5	453374	421	27	2462144	737056	0	4	0	0	49	49	66582048	1.763604e-01	1
STARD8	172747	NaN	15	7721728	2301440	0	8	2	0	40	31	47763808	1.766314e-01	1
ESR1	221347	568	0	4221952	1194368	0	7	0	0	21	18	22757472	1.771888e-01	1
IFITM2	1454043	344	48	932480	272800	0	2	0	0	50	62	81141632	1.772378e-01	1
HAND2	251136	719	-10	1509824	448384	0	4	0	0	50	51	72804864	1.773495e-01	1
ECE2	1453600	241	47	7586816	2192320	0	7	3	0	32	22	39352640	1.773728e-01	1
HERC6	434791	389	32	6996576	1800480	0	9	0	0	6	1	6571008	1.773890e-01	1
KIF17	632832	208	35	7228704	2133792	0	8	3	0	50	29	61904768	1.774626e-01	1
SLC7A6OS	819579	281	46	2216128	611072	0	4	0	0	50	39	66990752	1.775735e-01	1
RNH1	2088403	221	50	3238880	1004896	0	3	1	0	50	49	59191648	1.777492e-01	1
ITM2A	13949	NaN	29	1892736	523776	0	3	0	0	50	53	72212640	1.778226e-01	1
CYSLTR1	486217	NaN	-9	2385760	649760	0	6	1	0	50	47	56830688	1.778424e-01	1
OR13G1	191710	995	-32	2123872	625952	0	5	1	0	50	78	70436960	1.778759e-01	1
KHDRBS1	1216050	133	33	3097024	962240	0	2	1	0	50	42	63990944	1.779000e-01	1
CILP	720558	183	57	8258400	2404608	0	8	2	0	50	28	55131392	1.779131e-01	1
ICAM3	1802015	191	21	3773568	1202304	0	3	0	0	50	35	71851552	1.782133e-01	1
DNAI1	811768	370	49	5181216	1294560	0	6	2	0	20	23	27121280	1.782414e-01	1
SDSL	444479	276	36	2301440	728128	0	3	0	0	50	30	56277152	1.783180e-01	1
ARFGAP1	1278630	332	62	3102976	774752	0	4	1	0	50	35	47664608	1.783732e-01	1
STX6	217489	398	22	1891744	477152	0	4	1	0	15	17	18819232	1.785049e-01	1
CARTPT	456944	601	19	816416	251968	0	1	0	0	50	47	49085152	1.785224e-01	1
ERGIC1	502164	179	47	2152640	552544	0	3	1	0	50	33	53451936	1.786090e-01	1
MSX2	30602	599	14	1810400	600160	0	3	0	0	50	76	65727936	1.787189e-01	1
COPE	1390116	198	20	2238944	632896	0	2	1	0	50	28	53076960	1.787563e-01	1
WDR55	774470	356	31	2710144	789632	0	3	0	0	50	45	57920896	1.787734e-01	1
SLC24A1	501873	240	44	3389664	895776	0	6	1	0	50	41	54721696	1.788916e-01	1
PI4K2B	218037	523	28	3502752	907680	0	5	0	0	50	46	61073472	1.789516e-01	1
KRTAP22-2	NaN	NaN	NaN	337280	79360	0	1	0	0	32	46	58260160	1.790042e-01	1
KCTD19	1201743	142	56	6601760	1870912	0	7	2	0	50	42	69750496	1.790388e-01	1
RUNX2	54989	416	8	3703136	1094176	0	5	1	0	50	47	58136160	1.791786e-01	1
LILRA4	742939	507	-9	3496800	1056480	0	6	1	0	50	44	50071200	1.792874e-01	1
DEFB126	215351	430	25	800544	223200	0	1	0	0	50	37	48132832	1.793082e-01	1
C1orf198	446793	592	12	2289536	680512	0	6	0	0	50	56	60560608	1.793560e-01	1
FAM47A	7968	NaN	-15	5402432	1674496	0	11	1	0	42	52	56686848	1.794495e-01	1
C19orf76	1733181	195	36	1020768	366048	0	2	0	0	50	39	63290592	1.795292e-01	1
ZNF135	1187584	694	-42	5160384	1327296	0	8	0	0	6	6	7521344	1.796827e-01	1
SKA1	277376	392	52	1897696	459296	0	3	0	0	50	36	57446720	1.797744e-01	1
TPTE2	288628	778	-16	3941216	966208	0	8	1	0	50	57	44089440	1.798471e-01	1
SPINK2	595179	572	12	628928	171616	0	2	0	0	50	54	56183904	1.798583e-01	1
RP2	705104	NaN	42	2529600	651744	0	3	1	0	31	20	28247200	1.799506e-01	1
HOMER2	457445	683	24	2604000	660672	0	5	1	0	50	49	60557632	1.802480e-01	1
FBN3	914975	258	15	20346912	5484768	0	22	6	0	7	11	12626176	1.802592e-01	1
CHEK2	515703	219	-8	4272544	1146752	0	6	0	0	50	39	63346144	1.802919e-01	1
MRPL18	652619	453	26	1277696	373984	0	3	0	0	50	43	59637056	1.804169e-01	1
ZNF283	464802	286	11	4950080	1162624	0	6	1	0	50	38	63989952	1.804789e-01	1
ZMYM5	314256	363	44	5093920	1289600	0	4	0	0	8	0	8017344	1.806235e-01	1
DNAJC27	270621	296	35	2010784	512864	0	2	1	0	11	8	11242336	1.806561e-01	1
TCTN1	859648	194	32	4627680	1348128	0	7	1	0	50	57	74902944	1.806938e-01	1
RIPK3	897133	265	40	3676352	1064416	0	4	1	0	50	39	71960672	1.807676e-01	1
TSKS	1699718	192	47	4151520	1273728	0	5	0	0	50	27	54823872	1.809905e-01	1
WNT7A	422569	498	34	2471072	689440	0	6	3	0	9	10	7084864	1.810658e-01	1
TNRC6B	502506	484	34	13278912	3722976	0	20	1	0	0	1	3722976	1.811051e-01	1
TCF12	203021	599	27	5332000	1447328	0	12	0	0	1	0	1764768	1.811761e-01	1
KCNN2	7106	987	0	4077120	1184448	0	5	0	0	17	20	23197920	1.812053e-01	1
C1orf50	820426	426	30	1436416	402752	0	2	0	0	50	58	63099136	1.812563e-01	1
TXNDC8	210246	302	7	908672	198400	0	2	0	0	50	37	53817984	1.813668e-01	1
SVIP	52085	1031	2	579328	158720	0	1	0	0	50	59	54146336	1.813855e-01	1
WNK2	479663	408	49	15102208	5033408	0	8	0	0	3	0	9127392	1.815512e-01	1
DEGS1	638932	174	13	2323264	593216	0	4	0	0	50	31	59121216	1.815989e-01	1
HRC	2011861	267	47	5131616	1183456	0	10	2	0	50	45	57506240	1.817267e-01	1
GNPNAT1	307859	213	26	1357056	354144	0	2	0	0	50	67	66503680	1.817528e-01	1
MOBP	161535	694	18	628928	126976	0	2	0	0	50	48	51443136	1.817661e-01	1
C20orf173	NaN	NaN	NaN	1485024	386880	0	2	0	0	50	93	110859968	1.817897e-01	1
RBM24	249340	560	-6	1713184	542624	0	4	0	0	50	43	57272128	1.818654e-01	1
HIST1H2BD	398813	636	53	888832	268832	0	2	0	0	50	38	38002528	1.819387e-01	1
SCFD1	386053	583	2	4836992	1195360	0	6	0	0	16	13	23444928	1.819966e-01	1
HSPA8	709511	307	8	4588992	1282656	0	6	1	0	7	18	25311872	1.821369e-01	1
ARL8B	263029	325	22	1392768	348192	0	2	0	0	50	47	60957408	1.821687e-01	1
DCUN1D1	232043	574	13	1970112	428544	0	3	0	0	50	34	48941312	1.822472e-01	1
HNRNPF	368953	270	7	2916480	809472	0	4	2	0	39	42	53554112	1.822708e-01	1
DERA	328516	534	10	2303424	639840	0	2	0	0	50	43	53301152	1.823313e-01	1
FAM108A1	2226995	214	26	2488928	790624	0	3	0	0	50	34	67402432	1.823921e-01	1
DCAF6	505920	417	13	6384512	1713184	0	8	2	0	50	38	54863552	1.824887e-01	1
IQSEC1	516922	406	48	8007424	2450240	0	6	0	0	30	18	37774368	1.825426e-01	1
PLXND1	754944	210	53	13522944	4094976	0	7	0	0	6	1	11935744	1.825706e-01	1
PSTK	274189	673	11	2518688	665632	0	2	0	0	50	43	52500608	1.827013e-01	1
VRK3	1661159	187	40	3461088	931488	0	5	1	0	50	42	59298784	1.827850e-01	1
LGALS4	1843355	219	37	2356992	648768	0	4	1	0	29	27	39570880	1.827999e-01	1
BCL2L2	1171456	330	20	1315392	440448	0	1	0	0	50	31	60345344	1.828229e-01	1
MRPS11	212296	630	4	1379872	420608	0	2	2	0	5	3	4276512	1.828235e-01	1
SMYD3	219137	939	-6	3155552	805504	0	5	1	0	50	47	50999712	1.829286e-01	1
KIAA1715	237188	967	11	3121824	851136	0	5	0	0	33	33	39881376	1.830064e-01	1
KLK11	490795	632	22	2171488	637856	0	5	0	0	50	41	46643840	1.830324e-01	1
GTPBP8	279709	639	18	2029632	580320	0	5	2	0	10	9	11709568	1.831200e-01	1
LRRC28	272870	380	-1	2635744	756896	0	4	1	0	30	38	51359808	1.831399e-01	1
UROD	939872	310	20	2609952	782688	0	3	0	0	43	42	50802304	1.832959e-01	1
KIAA0232	500642	179	50	9906112	2640704	0	15	2	0	30	23	32757824	1.832996e-01	1
ECEL1	271362	191	32	5506592	1620928	0	6	1	0	23	13	25568800	1.834336e-01	1
SIX6	325446	618	0	1684416	532704	0	4	0	0	44	43	55593664	1.834401e-01	1
PPYR1	NaN	NaN	NaN	2570272	798560	0	5	0	0	50	93	111271648	1.835028e-01	1
DYRK1A	314682	366	47	5711936	1498912	0	11	2	0	50	34	54053088	1.835653e-01	1
THBS1	467443	433	-5	8509376	2195296	0	8	5	0	10	7	10814784	1.835776e-01	1
RAB15	521616	387	35	1535616	407712	0	1	0	0	50	27	58923808	1.836466e-01	1
ALAS2	245504	NaN	8	4366784	1228096	0	8	1	0	49	55	64439328	1.837897e-01	1
PDIK1L	783481	212	23	2420480	656704	0	3	0	0	50	42	62805504	1.837986e-01	1
CLDN5	770036	298	22	1996896	729120	0	2	0	0	50	44	66660416	1.838959e-01	1
BRD1	644644	276	-18	7450912	2134784	0	6	1	0	50	49	56195808	1.840272e-01	1
FDX1L	1802015	191	21	1291584	404736	0	2	0	0	50	35	71851552	1.841040e-01	1
GRM3	123690	1072	-18	6163296	1740960	0	11	4	0	50	65	58828576	1.843361e-01	1
SNRPG	671278	370	38	600160	128960	0	2	0	0	50	41	71263296	1.843958e-01	1
FAM100B	1678166	209	19	1174528	322400	0	1	0	0	50	45	74373216	1.844102e-01	1
KRT73	1441383	464	29	3821184	1110048	0	6	0	0	28	18	26784992	1.844267e-01	1
STARD4	181104	636	26	1522720	375968	0	3	0	0	46	45	53156320	1.845851e-01	1
KRTAP5-4	NaN	NaN	NaN	1582240	468224	0	3	1	0	26	26	32728064	1.846149e-01	1
RAB3A	1178047	210	43	1597120	417632	0	2	1	0	18	15	22101760	1.846347e-01	1
TTC4	615595	343	19	2861920	715232	0	4	0	0	50	34	62794592	1.846656e-01	1
USE1	865138	212	38	1876864	539648	0	3	0	0	50	48	52567072	1.847112e-01	1
UBE4B	749198	240	25	9359520	2595072	0	13	2	0	50	51	65040480	1.847412e-01	1
KCNT2	37679	1035	-24	8331808	2137760	0	15	0	0	0	0	2137760	1.847529e-01	1
MBLAC1	1299015	205	52	1731040	664640	0	2	0	0	50	37	58076640	1.847970e-01	1
PRSS53	1347539	227	37	3852928	1212224	0	5	1	0	19	21	26596512	1.849438e-01	1
ZNF782	313097	491	17	5083008	1214208	0	5	0	0	50	46	61463328	1.849702e-01	1
MLLT10	128481	488	16	7385440	2060384	0	10	0	0	11	8	12938656	1.851413e-01	1
SCNM1	1562281	184	33	1669536	470208	0	3	0	0	50	33	58416896	1.852858e-01	1
SPTLC2	500852	320	40	4027520	1129888	0	8	0	0	50	31	46724192	1.853111e-01	1
DCUN1D2	806605	318	46	1941344	457312	0	4	1	0	28	27	34224000	1.855781e-01	1
WDR13	817501	NaN	29	3404544	1029696	0	8	3	0	10	9	9348608	1.858627e-01	1
LAMP2	475981	NaN	26	3599968	1018784	0	7	2	0	50	53	71076800	1.859393e-01	1
ESAM	168652	622	14	2669472	892800	0	4	1	0	50	48	55031200	1.860454e-01	1
BBS10	563668	507	-10	5058208	1423520	0	6	1	0	50	33	54738560	1.860836e-01	1
TRIM46	1801444	194	32	5229824	1668544	0	10	2	0	50	46	55552000	1.861977e-01	1
SSR2	1880483	213	32	1297536	398784	0	3	0	0	50	58	66329088	1.862469e-01	1
VAMP1	2702142	198	50	935456	248992	0	1	0	0	50	61	74891040	1.862957e-01	1
WDR67	482518	203	27	7834816	1947296	0	9	3	0	50	42	60349312	1.863853e-01	1
TMEM35	422603	NaN	29	1132864	378944	0	3	0	0	14	22	23607616	1.863946e-01	1
SCN11A	276625	707	18	12927744	3368832	0	17	2	0	6	5	11480416	1.865707e-01	1
TRIM39	2043435	430	32	3653536	1063424	0	4	0	0	38	27	42341536	1.866510e-01	1
SLC16A5	1311590	159	28	3477952	1099136	0	3	2	0	50	48	68944992	1.867688e-01	1
SAE1	1351246	165	36	2783552	629920	0	3	0	0	13	7	21260544	1.868059e-01	1
SCN3B	681725	451	6	1578272	421600	0	4	0	0	50	36	52722816	1.868125e-01	1
RAB43	1142757	352	44	1497920	427552	0	2	0	0	50	21	53143424	1.868447e-01	1
ADSL	445026	427	47	3530528	954304	0	5	1	0	50	47	62321408	1.868571e-01	1
ZNF720	NaN	NaN	NaN	957280	224192	0	1	0	0	50	93	110697280	1.871228e-01	1
XRRA1	743843	365	29	5660352	1621920	0	7	0	0	29	25	33736928	1.871422e-01	1
LPA	287006	545	-24	14603232	4083072	0	18	3	0	40	65	64981952	1.872453e-01	1
ANK1	574508	533	36	14461376	4269568	0	19	2	0	50	50	66963968	1.872620e-01	1
APH1B	450620	272	49	1832224	536672	0	2	1	0	36	28	41376320	1.875768e-01	1
ADCYAP1R1	364216	631	7	3470016	901728	0	4	2	0	50	50	55002432	1.876687e-01	1
HMBOX1	382811	465	40	3074208	791616	0	3	0	0	50	45	65614848	1.877701e-01	1
ASZ1	262404	394	-1	3508704	889824	0	5	0	0	30	29	36559168	1.878895e-01	1
NEUROD1	210899	380	17	2499840	699360	0	4	2	0	41	40	39430016	1.879117e-01	1
FUS	1250318	351	26	3841024	1030688	0	3	0	0	50	26	61346272	1.880560e-01	1
SNAPC1	246220	410	26	2758752	642816	0	4	0	0	50	45	56031136	1.882588e-01	1
KLHL8	271051	327	43	4450112	1189408	0	7	1	0	4	2	6336896	1.885874e-01	1
CXorf40B	280868	NaN	34	1115008	328352	0	2	0	0	50	33	49424416	1.886106e-01	1
MYEOV2	340416	482	28	1797504	514848	0	2	0	0	50	61	62492032	1.887630e-01	1
PCDHB6	915569	724	-11	5358784	1738976	0	12	2	0	50	90	66980832	1.887809e-01	1
CLEC17A	1022856	198	29	2172480	553536	0	4	1	0	50	38	60098336	1.888825e-01	1
BRF1	899979	260	32	4881632	1373920	0	5	0	0	50	26	52232768	1.890523e-01	1
TMOD4	1562281	184	33	2551424	650752	0	3	1	0	50	33	58416896	1.891298e-01	1
REEP5	248831	340	44	1387808	356128	0	2	0	0	50	39	52180192	1.892288e-01	1
ADAM15	1696720	214	44	6177184	1804448	0	7	1	0	31	25	48607008	1.893420e-01	1
ETV3L	934232	423	32	2513728	765824	0	4	0	0	50	29	54754432	1.893590e-01	1
ROR1	138354	492	-3	6611680	1875872	0	10	1	0	32	37	38320960	1.893768e-01	1
SLC9A4	184297	671	6	5680192	1584224	0	5	1	0	30	34	49246848	1.894412e-01	1
BCO2	389593	362	2	4192192	1116992	0	4	0	0	50	29	49788480	1.894682e-01	1
ATG4D	2036812	226	23	3331136	1022752	0	5	0	0	50	39	62220224	1.896283e-01	1
RASGRP4	1459788	221	4	4781440	1426496	0	5	2	0	50	31	54307040	1.897269e-01	1
GPR83	299664	704	-13	2949216	871968	0	5	0	0	10	4	9319840	1.898956e-01	1
CHPT1	347543	338	8	2991872	847168	0	4	0	0	50	43	62125984	1.899852e-01	1
MDGA1	359430	461	50	6689056	2036576	0	9	3	0	21	29	36279424	1.900096e-01	1
ZMIZ1	319778	442	39	7599712	2185376	0	7	0	0	12	5	16698336	1.902594e-01	1
HAL	366272	436	8	4758624	1354080	0	7	0	0	5	0	4106880	1.904400e-01	1
PTPDC1	449197	349	25	5899424	1668544	0	5	1	0	50	24	45908768	1.906406e-01	1
KIT	92734	649	0	7111648	1855040	0	8	0	0	13	3	10990368	1.906575e-01	1
SIAH1	170149	392	3	2182400	632896	0	4	0	0	19	29	23641344	1.908002e-01	1
PIGA	201763	NaN	43	3401568	988032	0	5	1	0	50	40	67042336	1.909409e-01	1
PDGFB	1046938	205	60	1776672	520800	0	2	1	0	50	42	56265248	1.909435e-01	1
C19orf69	NaN	NaN	NaN	912640	274784	0	1	0	0	50	93	110747872	1.909835e-01	1
FER1L6	453048	561	15	13523936	3540448	0	14	2	0	11	5	11943680	1.912305e-01	1
CLSPN	1224684	303	25	9844608	2410560	0	6	1	0	27	13	32927456	1.914257e-01	1
RAE1	181292	604	9	2745856	679520	0	5	0	0	50	39	58056800	1.915299e-01	1
PPP2R4	1440213	206	34	2638720	685472	0	6	0	0	36	39	44764000	1.915695e-01	1
TNFSF9	836909	212	21	1670528	635872	0	1	0	0	50	20	47055520	1.917576e-01	1
SAT2	2069567	213	34	1260832	325376	0	2	0	0	50	44	51410400	1.917751e-01	1
SNAP25	168916	372	-41	1873888	420608	0	4	0	0	50	54	59678720	1.919369e-01	1
ZNF660	435137	541	40	2382784	581312	0	2	1	0	50	36	51459008	1.922360e-01	1
RPS6KL1	884998	232	41	3771584	1186432	0	5	0	0	50	55	73239360	1.922380e-01	1
MORF4L2	485629	NaN	43	2027648	564448	0	3	1	0	50	37	51180256	1.922451e-01	1
OR5I1	4262	1044	-40	2169504	639840	0	8	1	0	5	9	5193120	1.922713e-01	1
LPGAT1	465080	281	13	2713120	682496	0	3	0	0	50	33	57340576	1.922949e-01	1
C12orf71	489310	328	23	1899680	528736	0	3	0	0	50	24	55372448	1.923322e-01	1
GPRASP1	123687	NaN	23	9861472	2602016	0	11	2	0	50	30	44271968	1.926061e-01	1
MKL1	578345	228	55	6403360	2060384	0	5	0	0	14	9	21858720	1.926971e-01	1
SMG5	2266205	211	33	7297152	2032608	0	7	2	0	50	38	61710336	1.927299e-01	1
FAF2	592072	239	47	3246816	860064	0	4	0	0	50	38	60773888	1.929349e-01	1
FAM13C	121813	707	-15	4276512	1116000	0	9	1	0	50	73	73410976	1.929358e-01	1
UBXN2B	197666	638	26	2387744	659680	0	5	0	0	42	45	47724128	1.931100e-01	1
TMEM182	63440	913	-3	1656640	444416	0	2	0	0	50	43	54137408	1.932121e-01	1
RAB38	149319	616	-15	1519744	402752	0	3	0	0	50	66	68016480	1.939060e-01	1
ASTN1	6547	940	-9	9270240	2565312	0	21	6	0	14	20	19051360	1.940652e-01	1
CSNK2A1	671817	229	40	2896640	734080	0	3	0	0	50	33	63830240	1.941227e-01	1
FBXO11	486669	587	27	7036256	1772704	0	5	0	0	34	26	48919488	1.942332e-01	1
PGAP2	425863	258	23	2962112	463264	0	5	0	0	50	43	55303008	1.942775e-01	1
CCL21	712216	220	49	973152	273792	0	2	0	0	50	33	51524480	1.944414e-01	1
MYL5	639827	489	12	1546528	387872	0	3	0	0	50	37	52882528	1.944798e-01	1
C9orf153	311398	417	8	762848	189472	0	1	0	0	50	63	59243232	1.945464e-01	1
EIF4G3	661924	406	22	11397088	3119840	0	9	1	0	12	12	22426144	1.947095e-01	1
WDTC1	854040	162	27	4880640	1342176	0	5	1	0	50	56	53341824	1.947218e-01	1
TCEA3	1050778	163	27	2570272	664640	0	4	0	0	38	28	49592064	1.949067e-01	1
FAM161A	758678	249	34	4755648	1211232	0	6	0	0	20	9	27471456	1.953438e-01	1
ETV4	1093430	148	21	3503744	969184	0	2	0	0	32	15	29110240	1.956776e-01	1
CD59	755929	424	15	940416	247008	0	2	0	0	50	36	53459872	1.958626e-01	1
NEUROG3	824126	519	31	1420544	507904	0	3	0	0	50	46	59753120	1.958843e-01	1
MOGAT3	1022626	258	39	2414528	710272	0	4	0	0	50	42	54909184	1.960104e-01	1
SLC13A1	99560	955	-15	4272544	1221152	0	9	0	0	40	52	54079872	1.961627e-01	1
PREB	1214097	238	50	2912512	914624	0	5	1	0	50	39	63373920	1.961893e-01	1
PAK4	1652029	286	26	4029504	1351104	0	3	1	0	50	32	58749216	1.962648e-01	1
IKBKB	514464	361	44	5568096	1440384	0	6	0	0	50	41	52068096	1.962790e-01	1
LTBP4	869282	226	37	12097440	3654528	0	11	2	0	38	27	40953728	1.963215e-01	1
NMT2	236087	620	23	3654528	937440	0	4	0	0	50	39	53603712	1.963766e-01	1
MEN1	2261775	230	61	4265600	1341184	0	5	2	0	50	47	64495872	1.965695e-01	1
ODF3L2	1370962	423	-24	1944320	680512	0	3	1	0	50	34	50079136	1.966827e-01	1
KCMF1	926772	202	23	2717088	764832	0	3	0	0	32	20	35256672	1.967712e-01	1
CXorf26	102519	NaN	16	1727072	421600	0	4	0	0	50	73	66606848	1.969850e-01	1
B4GALNT2	868792	346	21	4054304	1186432	0	6	1	0	50	43	54979616	1.969870e-01	1
ATP1A1	616485	464	18	7390400	2055424	0	11	0	0	26	19	27766080	1.969887e-01	1
IVD	880617	184	45	3078176	865024	0	3	0	0	50	44	58377216	1.971411e-01	1
ATOH1	58522	802	24	2395680	773760	0	5	0	0	50	44	52331968	1.972874e-01	1
UBE3B	430972	428	37	7709824	2143712	0	10	1	0	49	46	61058592	1.974882e-01	1
OR5T1	10317	969	-43	2256800	662656	0	8	1	0	15	21	16464224	1.976599e-01	1
GPR161	476316	391	10	3687264	1104096	0	6	1	0	50	56	70593696	1.978157e-01	1
PRPSAP2	792064	224	1	2697248	725152	0	3	0	0	50	29	57515168	1.978383e-01	1
PRB1	175992	673	-18	2243904	761856	0	4	0	0	21	41	35153504	1.979784e-01	1
WNK1	467405	289	45	19785440	6281344	0	19	6	0	50	36	56898144	1.984672e-01	1
AQP12B	1077835	446	25	2058400	721184	0	3	0	0	50	46	72194784	1.987134e-01	1
CBX2	633863	209	31	4433248	1408640	0	3	3	0	50	34	53556096	1.991364e-01	1
AWAT1	161347	NaN	27	2377824	636864	0	4	1	0	18	15	23271328	1.992189e-01	1
TXLNB	192994	504	14	4924288	1298528	0	5	0	0	2	0	5324064	1.993967e-01	1
PGLYRP3	836876	556	24	2446272	690432	0	5	1	0	34	54	64411552	1.995493e-01	1
IGFL2	1177162	249	28	1014816	258912	0	3	0	0	50	34	50150560	1.995544e-01	1
WDR38	1125524	207	41	2251840	661664	0	2	1	0	50	30	52437120	1.996055e-01	1
LSM3	303635	258	39	749952	205344	0	1	0	0	50	41	47536640	1.996779e-01	1
PREPL	433205	522	29	5343904	1325312	0	6	2	0	50	44	54560992	1.997440e-01	1
GPD1	1021750	192	57	2501824	712256	0	6	0	0	50	45	60467360	1.997647e-01	1
PDE4B	103928	596	-8	6211904	1612000	0	12	1	0	50	46	54886368	1.998636e-01	1
ATG16L2	528497	281	50	4425312	1318368	0	5	0	0	37	21	33262752	1.999825e-01	1
MMGT1	253719	NaN	20	929504	284704	0	2	0	0	50	36	50408480	2.000413e-01	1
PCDH10	9477	1355	-31	7224736	2289536	0	15	6	0	13	23	14765920	2.000532e-01	1
GNA11	1000335	173	25	2590112	695392	0	4	0	0	7	8	19175360	2.004881e-01	1
AKR1B1	328321	415	9	2341120	602144	0	3	0	0	50	47	64121888	2.006305e-01	1
OR51A7	65798	1006	-15	2157600	630912	0	5	0	0	50	59	58808736	2.006361e-01	1
LRPPRC	455568	429	26	10266208	2634752	0	14	2	0	44	28	49869824	2.006639e-01	1
SEZ6L2	NaN	NaN	NaN	6397408	2054432	0	7	2	0	32	48	60235232	2.006991e-01	1
NHSL2	623448	NaN	41	8366528	2656576	0	9	3	0	50	41	68183136	2.007126e-01	1
JHDM1D	462584	624	29	6887456	1754848	0	4	0	0	16	6	28335488	2.007423e-01	1
SMARCA1	278446	NaN	-7	7751488	1953248	0	9	2	0	50	46	57955616	2.010230e-01	1
APLN	340263	NaN	46	543616	176576	0	1	0	0	50	30	57556832	2.012451e-01	1
OXCT2	975799	388	39	3509696	1120960	0	5	0	0	4	1	5014560	2.012703e-01	1
SLC45A3	747509	281	33	3651552	1330272	0	3	0	0	22	8	29708416	2.013325e-01	1
CPEB1	567143	566	19	4058272	1143776	0	7	0	0	45	36	43165888	2.013554e-01	1
NT5E	393239	321	13	4076128	1152704	0	6	1	0	50	43	68752544	2.013804e-01	1
SH2D4B	302345	686	-11	2690304	708288	0	3	0	0	50	45	58961504	2.014176e-01	1
[truncated: 16,863 more rows]
