# Supplementary material for: Functional exploration of copy number alterations in a Drosophila model of triple-negative breast cancer
Source: Dis Model Mech. 2024 Jul 3;17(7):dmm050191. doi: 10.1242/dmm.050191 (PMC11247506; doi:10.1242/dmm.050191)
Supplement: Table S3. Computational data on all considered GISTIC 2.0 and ISAR genes. [file dmm-17-050191-TableS3.xlsx]

## Sheet: Table 2- Group 2G
Unnamed: 0	Chromosome	from	to	TCGA basal amp cytoband	TCGA basal amp genes in peak	TCGA basal del cytoband	TCGA basal del genes in peak	TCGA total amp cytoband	TCGA total amp genes in peak	TCGA total del cytoband	TCGA total del genes in peak	ISARpeak	ISARPeakSubtype	HeliosScore	ISAR genes in peak	CNV data exists	Gene in known common CNV	Copy number skewed in TN	Has RNA data	RNA differentially expressed	CNV type	CN cutoff	Percent Altered	p-value for RNA t-test	t-test Result	CN-RNA relationship	CNV type consistent with dataset	Cosmic	Pan-cancer	Vogelstein	CiVIC	MYC SL (Kessler et al)	Gene in Aure et al 2013	Breast-specific essential (Neel)	Basal-specific essential (Neel)	Fly gene	Stock tested	Type of allele	Lethality result	Repeat lethality result	Validation result	Notes
GRHL1	2	10091791	10142412			2p25.3	122			2p25.1	157	11	Basal	0.424	5	yes	no	yes	yes	yes	amp	1.23114	24.7619	4.12e-09	Significant	+	yes							yes		grh	BL42227	UAS	+	+	+migration +growth
KLF11	2	10183681	10194963			2p25.3	122			2p25.1	157	11	Basal	0.529	5	yes	no	yes	yes	yes	amp	1.23114	24.7619	3.78e-11	Significant	+	yes								yes	cbt	BL43373	UAS insertion	+	+	+migration	BEST hit per diopt and BLAST
KLF11	2	10183681	10194963			2p25.3	122			2p25.1	157	11	Basal	0.529	5	yes	no	yes	yes	yes	amp	1.23114	24.7619	3.78e-11	Significant	+	yes								yes	cbt	d05169	UAS insertion	+			BEST hit per diopt and BLAST
KLF11	2	10183681	10194963			2p25.3	122			2p25.1	157	11	Basal	0.529	5	yes	no	yes	yes	yes	amp	1.23114	24.7619	3.78e-11	Significant	+	yes								yes	cbt	f03257	UAS insertion	+	+		BEST hit per diopt and BLAST
ATL2	2	38522028	38604432			2q22.1	1326					12	Basal	0.268	1	yes	no	yes	yes	yes	amp	1.23114	20.9524	1.66e-11	Significant	+	yes									atl	BL17414	EPgy2 insertion	?	+?+	-
ATL2	2	38522028	38604432			2q22.1	1326					12	Basal	0.268	1	yes	no	yes	yes	yes	amp	1.23114	20.9524	1.66e-11	Significant	+	yes									atl	BL17430	EPgy2 insertion			-
ATL2	2	38522028	38604432			2q22.1	1326					12	Basal	0.268	1	yes	no	yes	yes	yes	amp	1.23114	20.9524	1.66e-11	Significant	+	yes									atl	BL21236	EPgy2 insertion	+	?+	-
SLBP	4	1694526	1714030			4p16.3	216					17	-	0.683	15	yes	no	yes	yes	yes	del	0.812252	48.5714	1.57e-10	Significant	+	yes									Slbp	BL51171	RNAi	+
SLBP	4	1694526	1714030			4p16.3	216					17	-	0.683	15	yes	no	yes	yes	yes	del	0.812252	48.5714	1.57e-10	Significant	+	yes									Slbp	BL56876	RNAi	+	??+-	+migration
LETM1	4	1813205	1857974			4p16.3	216					17	-	0.779	15	yes	no	yes	yes	yes	del	0.812252	48.5714	6.15e-53	Significant	+	yes							yes		Letm1	BL23794	mutated	-
LETM1	4	1813205	1857974			4p16.3	216					17	-	0.779	15	yes	no	yes	yes	yes	del	0.812252	48.5714	6.15e-53	Significant	+	yes							yes		Letm1	BL37502	RNAi	+	???+	+migration
LETM1	4	1813205	1857974			4p16.3	216					17	-	0.779	15	yes	no	yes	yes	yes	del	0.812252	48.5714	6.15e-53	Significant	+	yes							yes		Letm1	VDRC6662	RNAi	-		+migration
PTP4A1	6	64281916	64293493							6q14.3	127	27	Basal	0.269	4	yes	no	yes	yes	yes	amp	1.23114	26.6667	3.73e-05	Non significant	+	yes									PRL-1	BL20713	EPgy2 insertion	?	?+?+	+migration
PTP4A1	6	64281916	64293493							6q14.3	127	27	Basal	0.269	4	yes	no	yes	yes	yes	amp	1.23114	26.6667	3.73e-05	Non significant	+	yes									PRL-1	BL28095	EP insertion	-
PTP4A1	6	64281916	64293493							6q14.3	127	27	Basal	0.269	4	yes	no	yes	yes	yes	amp	1.23114	26.6667	3.73e-05	Non significant	+	yes									PRL-1	d08659	XP insertion
PTP4A1	6	64281916	64293493							6q14.3	127	27	Basal	0.269	4	yes	no	yes	yes	yes	amp	1.23114	26.6667	3.73e-05	Non significant	+	yes									PRL-1	f01274	UAS insertion
PHF3	6	64345706	64425418							6q14.3	127	27	Basal	0.183	4	yes	no	yes	yes	yes	amp	1.23114	26.6667	4.25206e-06	Significant	+	yes									pps	BL18359	WH insertion	+	+	-	BEST hit per diopt AND BLAST
PHF3	6	64345706	64425418							6q14.3	127	27	Basal	0.183	4	yes	no	yes	yes	yes	amp	1.23114	26.6667	4.25206e-06	Significant	+	yes									pps	f00706	WH insertion	+		-	BEST hit per diopt AND BLAST
MYB	6	135502452	135540311	6q23.3	103	6q25.3	301					29	Basal	0.931	3	yes	no	yes	yes	yes	amp	1.23114	28.5714	0.015747	Non significant	-	yes	T								Myb	BL26237	RNAi	+	+	+migration	BEST hit per diopt and BLAST
MYB	6	135502452	135540311	6q23.3	103	6q25.3	301					29	Basal	0.931	3	yes	no	yes	yes	yes	amp	1.23114	28.5714	0.015747	Non significant	-	yes	T								Myb	DGRC109167	mutated	-	-		BEST hit per diopt and BLAST, X chromosome
MYB	6	135502452	135540311	6q23.3	103	6q25.3	301					29	Basal	0.931	3	yes	no	yes	yes	yes	amp	1.23114	28.5714	0.015747	Non significant	-	yes	T								Myb	DGRC109168	mutated	-			BEST hit per diopt and BLAST, X chromosome
MYB	6	135502452	135540311	6q23.3	103	6q25.3	301					29	Basal	0.931	3	yes	no	yes	yes	yes	amp	1.23114	28.5714	0.015747	Non significant	-	yes	T								Myb	F000146	UAS-HA	?	-?		BEST hit per diopt and BLAST
MYB	6	135502452	135540311	6q23.3	103	6q25.3	301					29	Basal	0.931	3	yes	no	yes	yes	yes	amp	1.23114	28.5714	0.015747	Non significant	-	yes	T								Myb	F001574	UAS	+	?+	+growth	BEST hit per diopt and BLAST
LETM2	8	38244648	38267042	8p11.23	3	8p22	190									yes	no	yes	yes	yes	del	0.812252	29.5238	1.4e-41	Significant	+	yes									Letm1	see LETM1				+migration	appears in both amp and del regions
FGFR1	8	38268655	38325363	8p11.23	3	8p22	190									yes	no	yes	yes	yes	del	0.812252	29.5238	2.35e-07	Significant	+	yes	T	MUTATION		FGFR1 is a member of the Fibroblast Growth Factor family, comprising of 4 receptors and 18 Ligands. FGFR1 signalling downstream functions mainly via PI3K and MAPK pathways (Turner et. al.). Several ways of involvement of FGFR1 in cancer have been proposed: auto- and paracrine activation, amplification and overexpression (Marshall et. al, Weiss et. al., Cheng et. al.). Especially amplification of …		yes			htl	BL5370	amorphic	+	?-+	+growth	best diopt and blast hit
FGFR1	8	38268655	38325363	8p11.23	3	8p22	190									yes	no	yes	yes	yes	del	0.812252	29.5238	2.35e-07	Significant	+	yes	T	MUTATION		FGFR1 is a member of the Fibroblast Growth Factor family, comprising of 4 receptors and 18 Ligands. FGFR1 signalling downstream functions mainly via PI3K and MAPK pathways (Turner et. al.). Several ways of involvement of FGFR1 in cancer have been proposed: auto- and paracrine activation, amplification and overexpression (Marshall et. al, Weiss et. al., Cheng et. al.). Especially amplification of …		yes			htl	BL58289	RNAi	-		?growth	best diopt and blast hit
FGFR1	8	38268655	38325363	8p11.23	3	8p22	190									yes	no	yes	yes	yes	del	0.812252	29.5238	2.35e-07	Significant	+	yes	T	MUTATION		FGFR1 is a member of the Fibroblast Growth Factor family, comprising of 4 receptors and 18 Ligands. FGFR1 signalling downstream functions mainly via PI3K and MAPK pathways (Turner et. al.). Several ways of involvement of FGFR1 in cancer have been proposed: auto- and paracrine activation, amplification and overexpression (Marshall et. al, Weiss et. al., Cheng et. al.). Especially amplification of …		yes			htl	VDRC27180	RNAi				best diopt and blast hit
FGFR1	8	38268655	38325363	8p11.23	3	8p22	190									yes	no	yes	yes	yes	del	0.812252	29.5238	2.35e-07	Significant	+	yes	T	MUTATION		FGFR1 is a member of the Fibroblast Growth Factor family, comprising of 4 receptors and 18 Ligands. FGFR1 signalling downstream functions mainly via PI3K and MAPK pathways (Turner et. al.). Several ways of involvement of FGFR1 in cancer have been proposed: auto- and paracrine activation, amplification and overexpression (Marshall et. al, Weiss et. al., Cheng et. al.). Especially amplification of …		yes			htl	VDRC40627	RNAi	+	+	+growth	best diopt and blast hit
FGFR1	8	38268655	38325363	8p11.23	3	8p22	190									yes	no	yes	yes	yes	del	0.812252	29.5238	2.35e-07	Significant	+	yes	T	MUTATION		FGFR1 is a member of the Fibroblast Growth Factor family, comprising of 4 receptors and 18 Ligands. FGFR1 signalling downstream functions mainly via PI3K and MAPK pathways (Turner et. al.). Several ways of involvement of FGFR1 in cancer have been proposed: auto- and paracrine activation, amplification and overexpression (Marshall et. al, Weiss et. al., Cheng et. al.). Especially amplification of …		yes			htl	VDRC6692	RNAi				best diopt and blast hit
STXBP1	9	130374485	130454995			9q34.3	238					45	-	0.536	35	yes	no	yes	yes	yes	del	0.812252	42.8571	2.36e-37	Significant	+	yes									Rop	BL28929	RNAi	+	+	+migration
STXBP1	9	130374485	130454995			9q34.3	238					45	-	0.536	35	yes	no	yes	yes	yes	del	0.812252	42.8571	2.36e-37	Significant	+	yes									Rop	BL51925	RNAi	+
BCL9L	11	118766850	118781613			11q25	265					54	Basal	0.809	5	yes	no	yes	yes	yes	del	0.812252	38.0952	3.65e-50	Significant	+	yes									lgs	BL37476	RNAi				BLAST hit (but not a very good one)
BCL9L	11	118766850	118781613			11q25	265					54	Basal	0.809	5	yes	no	yes	yes	yes	del	0.812252	38.0952	3.65e-50	Significant	+	yes									lgs	BL41983	RNAi	+	+	+migration	BLAST hit (but not a very good one)
BCL9L	11	118766850	118781613			11q25	265					54	Basal	0.809	5	yes	no	yes	yes	yes	del	0.812252	38.0952	3.65e-50	Significant	+	yes									lgs	VDRC105874	RNAi	+	+	+growth	BLAST hit (but not a very good one)
BCL9L	11	118766850	118781613			11q25	265					54	Basal	0.809	5	yes	no	yes	yes	yes	del	0.812252	38.0952	3.65e-50	Significant	+	yes									lgs	VDRC5694	RNAi	+	+	not enough samples	BLAST hit (but not a very good one)
ETV6	12	11802787	12048325	12p13.2	1					12p13.2	69					yes	no	yes	yes	yes	amp	1.23114	22.8571	2.07e-07	Significant	+	yes	T	MUTATION							aop	BL5790	UAS	+	+	+growth
ETV6	12	11802787	12048325	12p13.2	1					12p13.2	69					yes	no	yes	yes	yes	amp	1.23114	22.8571	2.07e-07	Significant	+	yes	T	MUTATION							aop	d00761	UAS insertion
ETV6	12	11802787	12048325	12p13.2	1					12p13.2	69					yes	no	yes	yes	yes	amp	1.23114	22.8571	2.07e-07	Significant	+	yes	T	MUTATION							aop	d02832	UAS insertion	?
ETV6	12	11802787	12048325	12p13.2	1					12p13.2	69					yes	no	yes	yes	yes	amp	1.23114	22.8571	2.07e-07	Significant	+	yes	T	MUTATION							aop	F003404	UAS	+	+
ETV6	12	11802787	12048325	12p13.2	1					12p13.2	69					yes	no	yes	yes	yes	amp	1.23114	22.8571	2.07e-07	Significant	+	yes	T	MUTATION							aop	d08252	UAS insertion	-
RILPL2	12	123899935	123921264			12q24.31	270			12q24.33	142	59	-	0.61	15	yes	no	yes	yes	yes	del	0.812252	31.4286	2.24e-20	Significant	+	yes									CG11448	BL58533	disrupted	?			X chromosome
RILPL2	12	123899935	123921264			12q24.31	270			12q24.33	142	59	-	0.61	15	yes	no	yes	yes	yes	del	0.812252	31.4286	2.24e-20	Significant	+	yes									CG11448	VDRC16202	RNAi	?	+?+-	+growth
RILPL2	12	123899935	123921264			12q24.31	270			12q24.33	142	59	-	0.61	15	yes	no	yes	yes	yes	del	0.812252	31.4286	2.24e-20	Significant	+	yes									CG11448	VDRC16203	RNAi	+	+?
LEO1	15	52230221	52263998							15q21.1	170	66	-	0.329	27	yes	no	yes	yes	yes	del	0.812252	54.2857	9.86155e-85	Significant	+	yes									Atu	VDRC17490	RNAi	-			best diopt hit
LEO1	15	52230221	52263998							15q21.1	170	66	-	0.329	27	yes	no	yes	yes	yes	del	0.812252	54.2857	9.86155e-85	Significant	+	yes									Atu	VDRC106074	RNAi	-			best diopt hit
PHKB	16	47495209	47735434			16q12.1	75	16q12.1	2							yes	no	yes	yes	yes	del	0.812252	33.3333	2.48e-51	Significant	+	yes									CG8475	VDRC110591	RNAi	-			best diopt and blast hit
PHKB	16	47495209	47735434			16q12.1	75	16q12.1	2							yes	no	yes	yes	yes	del	0.812252	33.3333	2.48e-51	Significant	+	yes									CG8475	VDRC2800	RNAi	+	+	-	best diopt and blast hit
PHKB	16	47495209	47735434			16q12.1	75	16q12.1	2							yes	no	yes	yes	yes	del	0.812252	33.3333	2.48e-51	Significant	+	yes									CG8475	VDRC2801	RNAi	+			best diopt and blast hit
PHKB	16	47495209	47735434			16q12.1	75	16q12.1	2							yes	no	yes	yes	yes	del	0.812252	33.3333	2.48e-51	Significant	+	yes									CG8475	BL34904	RNAi	-		-	best diopt and blast hit
SERPINB8	18	61637262	61656608			18q23	42					76	-	0.245	18	yes	no	yes	yes	yes	del	0.812252	38.0952	2.02e-06	Significant	+	yes									Spn55B	BL41614	RNAi	?	+-+	+growth	best diopt and BLAST hit
																																						# of lines tested:	42	validation tested:	26
																																						lines positive:	22	validation positive:	17
																																								migration:	10
																																								growth:	8
																																								negative:	7

## Sheet: Table 2- Group 2I
Unnamed: 0	Chromosome	from	to	TCGA basal amp cytoband	TCGA basal amp genes in peak	TCGA basal del cytoband	TCGA basal del genes in peak	TCGA total amp cytoband	TCGA total amp genes in peak	TCGA total del cytoband	TCGA total del genes in peak	ISARpeak	ISARPeakSubtype	HeliosScore	ISAR genes in peak	CNV data exists	Gene in known common CNV	Copy number skewed in TN	Has RNA data	RNA differentially expressed	CNV type	CN cutoff	Percent Altered	p-value for RNA t-test	t-test Result	CN-RNA relationship	CNV type consistent with dataset	Cosmic	Pan-cancer	Vogelstein	CiVIC	MYC SL (Kessler et al)	Gene in Aure et al 2013	Breast-specific essential (Neel)	Basal-specific essential (Neel)	Fly gene	Stock tested	Type of allele	Lethality result	Repeat lethality result	Validation result	Notes
BHLHE40	3	5021096	5026865					3p26.1	5			13	-	0.528	5	yes	no	yes	yes	yes	del	0.812252	27.619	1.79e-24	Significant	+	no									dpn	BL26320	RNAi	?			BEST per diopt and blast
BHLHE40	3	5021096	5026865					3p26.1	5			13	-	0.528	5	yes	no	yes	yes	yes	del	0.812252	27.619	1.79e-24	Significant	+	no									dpn	BL51440	RNAi	-			BEST per diopt and blast
BHLHE40	3	5021096	5026865					3p26.1	5			13	-	0.528	5	yes	no	yes	yes	yes	del	0.812252	27.619	1.79e-24	Significant	+	no									dpn	VDRC106181	RNAi				BEST per diopt and blast
EDEM1	3	5229358	5261650									13	-	0.474	5	yes	no	yes	yes	yes	del	0.812252	29.5238	2.05e-24	Significant	+	no									Edem1	BL58298	RNAi	-			Diopt hit, high blast hit
EDEM1	3	5229358	5261650									13	-	0.474	5	yes	no	yes	yes	yes	del	0.812252	29.5238	2.05e-24	Significant	+	no									Edem1	VDRC6922	RNAi				Diopt hit, high blast hit
EDEM1	3	5229358	5261650									13	-	0.474	5	yes	no	yes	yes	yes	del	0.812252	29.5238	2.05e-24	Significant	+	no									Edem1	VDRC6923	RNAi				Diopt hit, high blast hit
NR2C2	3	14989090	15090786									14	-	0.329	11	yes	no	yes	yes	yes	del	0.812252	28.5714	8.94e-13	Significant	+	no									Hr78	BL31990	RNAi	-			better diopt and BLAST hit (but also per blast see HR51, ultraspiracle, sevenup
NR2C2	3	14989090	15090786									14	-	0.329	11	yes	no	yes	yes	yes	del	0.812252	28.5714	8.94e-13	Significant	+	no									Hr78	BL4436	mutated	?	-?		better diopt and BLAST hit (but also per blast see HR51, ultraspiracle, sevenup
NR2C2	3	14989090	15090786									14	-	0.329	11	yes	no	yes	yes	yes	del	0.812252	28.5714	8.94e-13	Significant	+	no									Hr78	DGRC107746	mutated	?	-?		better diopt and BLAST hit (but also per blast see HR51, ultraspiracle, sevenup
ANKRD17	4	73940501	74088831					4q13.3	6			18	Basal	0.569	21	yes	no	yes	yes	yes	del	0.812252	29.5238	1.19e-15	Significant	+	no									mask	BL3574	RNAi
ANKRD17	4	73940501	74088831					4q13.3	6			18	Basal	0.569	21	yes	no	yes	yes	yes	del	0.812252	29.5238	1.19e-15	Significant	+	no									mask	BL34571	RNAi
ANKRD17	4	73940501	74088831					4q13.3	6			18	Basal	0.569	21	yes	no	yes	yes	yes	del	0.812252	29.5238	1.19e-15	Significant	+	no									mask	BL20853	disrupted
G3BP2	4	76567952	76598667									19	Basal	0.838	18	yes	no	yes	yes	yes	del	0.812252	32.381	3.38e-22	Significant	+	no									rin	BL33392	RNAi	+
GAB1	4	144257982	144395718									20	-	0.697	4	yes	no	yes	yes	yes	del	0.812252	36.1905	1.13e-32	Significant	+	no									dos	BL19901	disrupted	-			best per BLAST
GAB1	4	144257982	144395718									20	-	0.697	4	yes	no	yes	yes	yes	del	0.812252	36.1905	1.13e-32	Significant	+	no									dos	BL31766	RNAi	?	? + +	+growth	best per BLAST
GAB1	4	144257982	144395718									20	-	0.697	4	yes	no	yes	yes	yes	del	0.812252	36.1905	1.13e-32	Significant	+	no									dos	BL6845	disrupted	-	?		best per BLAST
FGFR4	5	176513872	176525143									24	-	0.503	13	yes	no	yes	yes	yes	del	0.812252	44.7619	0.259957	Non significant	+	no									htl	see FGFR1 (Group 2G)				+growth	BEST hit per diopt AND BLAST
RAB24	5	176728190	176730745									24	-	0.528	13	yes	no	yes	yes	yes	del	0.812252	44.7619	3.06e-15	Significant	+	no								yes	RabX1	BL28033	RNAi	-
RAB24	5	176728190	176730745									24	-	0.528	13	yes	no	yes	yes	yes	del	0.812252	44.7619	3.06e-15	Significant	+	no								yes	RabX1	BL62562	gene trap	+	?+	-
RAB24	5	176728190	176730745									24	-	0.528	13	yes	no	yes	yes	yes	del	0.812252	44.7619	3.06e-15	Significant	+	no								yes	RabX1	VDRC103040	RNAi
PRELID1	5	176730762	176733960									24	-	0.65	13	yes	no	yes	yes	yes	del	0.812252	44.7619	0.000308069	Non significant	+	no									prel	VDRC103827	RNAi	?	???++	-
PRELID1	5	176730762	176733960									24	-	0.65	13	yes	no	yes	yes	yes	del	0.812252	44.7619	0.000308069	Non significant	+	no									prel	VDRC40724	RNAi	+	??+	-
MSRA	8	9911778	10286401									38	-	0.429	4	yes	no	yes	yes	yes	del	0.812252	56.1905	2.88e-37	Significant	+	no									Eip71CD	BL16671	disrupted	-
MSRA	8	9911778	10286401									38	-	0.429	4	yes	no	yes	yes	yes	del	0.812252	56.1905	2.88e-37	Significant	+	no									Eip71CD	c04671	disrupted	+	+	-
MSRA	8	9911778	10286401									38	-	0.429	4	yes	no	yes	yes	yes	del	0.812252	56.1905	2.88e-37	Significant	+	no									Eip71CD	e04202	disrupted	+	+	+migration
UBE2R2	9	33817181	33920401									44	Basal	0.0952	73	yes	no	yes	yes	yes	del	0.812252	22.8571	3.16e-73	Significant	+	no									CG7656	VDRC100791	RNAi				best diopt hit and blast hit
UBE2R2	9	33817181	33920401									44	Basal	0.0952	73	yes	no	yes	yes	yes	del	0.812252	22.8571	3.16e-73	Significant	+	no									CG7656	VDRC26881	RNAi				best diopt hit and blast hit
SCAI	9	127704887	127905838									45	-	0.666	35	yes	no	yes	yes	yes	del	0.812252	40.9524	1.13e-24	Significant	+	no									CG13293	BL38380	RNAi	-
SCAI	9	127704887	127905838									45	-	0.666	35	yes	no	yes	yes	yes	del	0.812252	40.9524	1.13e-24	Significant	+	no									CG13293	VDRC107299	RNAi	-
SCAI	9	127704887	127905838									45	-	0.666	35	yes	no	yes	yes	yes	del	0.812252	40.9524	1.13e-24	Significant	+	no									CG13293	VDRC39796	RNAi
LMX1B	9	129376721	129463311									45	-	0.602	35	yes	no	yes	yes	yes	del	0.812252	42.8571	2.5e-33	Significant	+	no									CG32105	BL26346	disrupted	?	-		BEST BLAST hit, better hits per diopt
LMX1B	9	129376721	129463311									45	-	0.602	35	yes	no	yes	yes	yes	del	0.812252	42.8571	2.5e-33	Significant	+	no									CG32105	BL31905	RNAi	+	+	-	BEST BLAST hit, better hits per diopt
LMX1B	9	129376721	129463311									45	-	0.602	35	yes	no	yes	yes	yes	del	0.812252	42.8571	2.5e-33	Significant	+	no									CG32105	BL50711	RNAi				BEST BLAST hit, better hits per diopt
ANK3	10	61786055	62149634									46	Basal	0.523	9	yes	no	yes	yes	yes	del	0.812252	21.9048	1.71e-17	Significant	+	no									Ank	BL31115	RNAi				best diopt hit
ANK3	10	61786055	62149634									46	Basal	0.523	9	yes	no	yes	yes	yes	del	0.812252	21.9048	1.71e-17	Significant	+	no									Ank	BL43965	RNAi				best diopt hit
ANK3	10	61786055	62149634									46	Basal	0.523	9	yes	no	yes	yes	yes	del	0.812252	21.9048	1.71e-17	Significant	+	no									Ank2	BL29438	RNAi	-			best blast hit
RHOBTB1	10	62629197	62704033									46	Basal	0.529	9	yes	no	yes	yes	yes	del	0.812252	21.9048	8.08e-10	Significant	+	no									RhoBTB	BL32416	RNAi	-
RHOBTB1	10	62629197	62704033									46	Basal	0.529	9	yes	no	yes	yes	yes	del	0.812252	21.9048	8.08e-10	Significant	+	no									RhoBTB	BL44478	RNAi
RHOBTB1	10	62629197	62704033									46	Basal	0.529	9	yes	no	yes	yes	yes	del	0.812252	21.9048	8.08e-10	Significant	+	no									RhoBTB	BL51461	RNAi	-
SAMD8	10	76871392	76941881									47	-	0.441	8	yes	no	yes	yes	yes	del	0.812252	30.4762	0.00843507	Non significant	+	no									SMSr	f01601	disrupted	+	+
SAMD8	10	76871392	76941881									47	-	0.441	8	yes	no	yes	yes	yes	del	0.812252	30.4762	0.00843507	Non significant	+	no									SMSr	VDRC107005	RNAi
SAMD8	10	76871392	76941881									47	-	0.441	8	yes	no	yes	yes	yes	del	0.812252	30.4762	0.00843507	Non significant	+	no									SMSr	VDRC39482	RNAi
SAMD8	10	76871392	76941881									47	-	0.441	8	yes	no	yes	yes	yes	del	0.812252	30.4762	0.00843507	Non significant	+	no									SMSr	VDRC39483	RNAi	+
ZMIZ1	10	80828791	81076285					10q22.3	15			48	-	0.822	9	yes	no	yes	yes	yes	del	0.812252	27.619	5.3e-45	Significant	+	no									tna	BL29372	RNAi	?	??
ZMIZ1	10	80828791	81076285					10q22.3	15			48	-	0.822	9	yes	no	yes	yes	yes	del	0.812252	27.619	5.3e-45	Significant	+	no									tna	BL35947	disrupted	+			best diopt and blast hit
ZMIZ1	10	80828791	81076285					10q22.3	15			48	-	0.822	9	yes	no	yes	yes	yes	del	0.812252	27.619	5.3e-45	Significant	+	no									tna	VDRC28070	RNAi	?
ZMIZ1	10	80828791	81076285					10q22.3	15			48	-	0.822	9	yes	no	yes	yes	yes	del	0.812252	27.619	5.3e-45	Significant	+	no									tna	VDRC28071	RNAi
FGFR2	10	123237843	123353772	10q26.13	3							49	-	0.744	5	yes	no	yes	yes	yes	del	0.812252	36.1905	7.61e-09	Significant	+	no	Mis	MUTATION	Mutation	The FGFR proteins are involved in a wide array of pathways known to play a signficant role in cancer. Activation of these receptors can lead to activation of the RAS-MAPK pathway and the PI3K-AKT pathway, among others. The mechanisms by which FGFR can be misregulated vary between cancers. Amplification of the receptors has been observed in lung and breast cancers, coding mutations and deletions h…					btl	BL43544	RNAi	-			BEST BLAST hit, better hits per diopt
FGFR2	10	123237843	123353772	10q26.13	3							49	-	0.744	5	yes	no	yes	yes	yes	del	0.812252	36.1905	7.61e-09	Significant	+	no	Mis	MUTATION	Mutation	The FGFR proteins are involved in a wide array of pathways known to play a signficant role in cancer. Activation of these receptors can lead to activation of the RAS-MAPK pathway and the PI3K-AKT pathway, among others. The mechanisms by which FGFR can be misregulated vary between cancers. Amplification of the receptors has been observed in lung and breast cancers, coding mutations and deletions h…					btl	BL4912	mutated				BEST BLAST hit, better hits per diopt
FGFR2	10	123237843	123353772	10q26.13	3							49	-	0.744	5	yes	no	yes	yes	yes	del	0.812252	36.1905	7.61e-09	Significant	+	no	Mis	MUTATION	Mutation	The FGFR proteins are involved in a wide array of pathways known to play a signficant role in cancer. Activation of these receptors can lead to activation of the RAS-MAPK pathway and the PI3K-AKT pathway, among others. The mechanisms by which FGFR can be misregulated vary between cancers. Amplification of the receptors has been observed in lung and breast cancers, coding mutations and deletions h…					btl	BL55870	RNAi	-			BEST BLAST hit, better hits per diopt
FGFR2	10	123237843	123353772	10q26.13	3							49	-	0.744	5	yes	no	yes	yes	yes	del	0.812252	36.1905	7.61e-09	Significant	+	no	Mis	MUTATION	Mutation	The FGFR proteins are involved in a wide array of pathways known to play a signficant role in cancer. Activation of these receptors can lead to activation of the RAS-MAPK pathway and the PI3K-AKT pathway, among others. The mechanisms by which FGFR can be misregulated vary between cancers. Amplification of the receptors has been observed in lung and breast cancers, coding mutations and deletions h…					btl	BL60013	RNAi	-			BEST BLAST hit, better hits per diopt
FGFR2	10	123237843	123353772	10q26.13	3							49	-	0.744	5	yes	no	yes	yes	yes	del	0.812252	36.1905	7.61e-09	Significant	+	no	Mis	MUTATION	Mutation	The FGFR proteins are involved in a wide array of pathways known to play a signficant role in cancer. Activation of these receptors can lead to activation of the RAS-MAPK pathway and the PI3K-AKT pathway, among others. The mechanisms by which FGFR can be misregulated vary between cancers. Amplification of the receptors has been observed in lung and breast cancers, coding mutations and deletions h…					btl	DGRC107946	mutated	?			BEST BLAST hit, better hits per diopt
FGFR2	10	123237843	123353772	10q26.13	3							49	-	0.744	5	yes	no	yes	yes	yes	del	0.812252	36.1905	7.61e-09	Significant	+	no	Mis	MUTATION	Mutation	The FGFR proteins are involved in a wide array of pathways known to play a signficant role in cancer. Activation of these receptors can lead to activation of the RAS-MAPK pathway and the PI3K-AKT pathway, among others. The mechanisms by which FGFR can be misregulated vary between cancers. Amplification of the receptors has been observed in lung and breast cancers, coding mutations and deletions h…					btl	VDRC110277	RNAi	?	-		BEST BLAST hit, better hits per diopt
E2F8	11	19245609	19262507									50	-	0.633	4	yes	no	yes	yes	yes	del	0.812252	26.6667	0.287424	Non significant	-	no									Muc91C	BL53018	RNAi	?
E2F8	11	19245609	19262507									50	-	0.633	4	yes	no	yes	yes	yes	del	0.812252	26.6667	0.287424	Non significant	-	no									Muc91C	BL59508	disrupted	-	-
E2F8	11	19245609	19262507									50	-	0.633	4	yes	no	yes	yes	yes	del	0.812252	26.6667	0.287424	Non significant	-	no									Muc91C	VDRC9865	RNAi	-
E2F8	11	19245609	19262507									50	-	0.633	4	yes	no	yes	yes	yes	del	0.812252	26.6667	0.287424	Non significant	-	no									Muc91C	VDRC9867	RNAi	?	-
E2F8	11	19245609	19262507									50	-	0.633	4	yes	no	yes	yes	yes	del	0.812252	26.6667	0.287424	Non significant	-	no									Muc91C	VDRC9868	RNAi	-
NAV2	11	19372270	20143147									50	-	0.639	4	yes	no	yes	yes	yes	del	0.812252	25.7143	4.01e-08	Significant	+	no									sick	BL16102	disrupted	+	-
NAV2	11	19372270	20143147									50	-	0.639	4	yes	no	yes	yes	yes	del	0.812252	25.7143	4.01e-08	Significant	+	no									sick	BL53315	RNAi	+	+
NAV2	11	19372270	20143147									50	-	0.639	4	yes	no	yes	yes	yes	del	0.812252	25.7143	4.01e-08	Significant	+	no									sick	BL57840	RNAi	?
NAV2	11	19372270	20143147									50	-	0.639	4	yes	no	yes	yes	yes	del	0.812252	25.7143	4.01e-08	Significant	+	no									sick	VDRC103986	RNAi
NAV2	11	19372270	20143147									50	-	0.639	4	yes	no	yes	yes	yes	del	0.812252	25.7143	4.01e-08	Significant	+	no									sick	VDRC104551	RNAi
NAV2	11	19372270	20143147									50	-	0.639	4	yes	no	yes	yes	yes	del	0.812252	25.7143	4.01e-08	Significant	+	no									sick	VDRC107037	RNAi
NAV2	11	19372270	20143147									50	-	0.639	4	yes	no	yes	yes	yes	del	0.812252	25.7143	4.01e-08	Significant	+	no									sick	VDRC17767	RNAi
NAV2	11	19372270	20143147									50	-	0.639	4	yes	no	yes	yes	yes	del	0.812252	25.7143	4.01e-08	Significant	+	no									sick	VDRC31318	RNAi
USP12	13	27640286	27746033									60	-	0.519	3	yes	no	yes	yes	yes	del	0.812252	41.9048	1.81e-21	Significant	+	no									CG7023	BL52190	disrupted	-
USP12	13	27640286	27746033									60	-	0.519	3	yes	no	yes	yes	yes	del	0.812252	41.9048	1.81e-21	Significant	+	no									CG7023	VDRC100586	RNAi
USP12	13	27640286	27746033									60	-	0.519	3	yes	no	yes	yes	yes	del	0.812252	41.9048	1.81e-21	Significant	+	no									CG7023	VDRC27799	RNAi
USP12	13	27640286	27746033									60	-	0.519	3	yes	no	yes	yes	yes	del	0.812252	41.9048	1.81e-21	Significant	+	no									CG7023	VDRC27802	RNAi
KATNAL1	13	30776766	30881191					13q12.3	7			61	-	0.599	5	yes	no	yes	yes	yes	del	0.812252	42.8571	1.26e-17	Significant	+	no									Kat60	BL28375	RNAi	?	++	-growth	BEST hit per diopt and BLAST
KATNAL1	13	30776766	30881191					13q12.3	7			61	-	0.599	5	yes	no	yes	yes	yes	del	0.812252	42.8571	1.26e-17	Significant	+	no									Kat60	f05910	disrupted	+	+	+growth	BEST hit per diopt and BLAST
RALGAPA1	14	36007557	36278432									62	-	0.795	11	yes	no	yes	yes	yes	del	0.812252	40	1.01e-65	Significant	+	no									CG5521	BL40812	disrupted
RALGAPA1	14	36007557	36278432									62	-	0.795	11	yes	no	yes	yes	yes	del	0.812252	40	1.01e-65	Significant	+	no									CG5521	BL58678	disrupted
FOXA1	14	38058756	38064325					14q21.1	3			63	-	0.987	2	yes	no	yes	yes	yes	del	0.812252	41.9048	3.51e-35	Significant	+	no	Mis, F						yes		fkh	BL33760	RNAi	+	??
FOXA1	14	38058756	38064325					14q21.1	3			63	-	0.987	2	yes	no	yes	yes	yes	del	0.812252	41.9048	3.51e-35	Significant	+	no	Mis, F						yes		fkh	BL545	disrupted
FOXA1	14	38058756	38064325					14q21.1	3			63	-	0.987	2	yes	no	yes	yes	yes	del	0.812252	41.9048	3.51e-35	Significant	+	no	Mis, F						yes		fkh	BL58059	RNAi
FOXA1	14	38058756	38064325					14q21.1	3			63	-	0.987	2	yes	no	yes	yes	yes	del	0.812252	41.9048	3.51e-35	Significant	+	no	Mis, F						yes		fkh	DGRC106983	disrupted	+
ARF6	14	50359735	50363772									64	-	0.268	17	yes	no	yes	yes	yes	del	0.812252	33.3333	5.97e-34	Significant	+	no								yes	Arf51F	BL17076	disrupted?	-
ARF6	14	50359735	50363772									64	-	0.268	17	yes	no	yes	yes	yes	del	0.812252	33.3333	5.97e-34	Significant	+	no								yes	Arf51F	BL27261	RNAi	+	+	+growth
ARF6	14	50359735	50363772									64	-	0.268	17	yes	no	yes	yes	yes	del	0.812252	33.3333	5.97e-34	Significant	+	no								yes	Arf51F	BL51417	RNAi	?	+??-
ARF6	14	50359735	50363772									64	-	0.268	17	yes	no	yes	yes	yes	del	0.812252	33.3333	5.97e-34	Significant	+	no								yes	Arf51F	DGRC104910	disrupted?	-
TRAF3	14	103243815	103377837									65	-	0.384	13	yes	no	yes	yes	yes	del	0.812252	40.9524	4.6e-05	Significant	+	no									Traf4	BL55226	RNAi				best hit per diopt and BLAST
TRAF3	14	103243815	103377837									65	-	0.384	13	yes	no	yes	yes	yes	del	0.812252	40.9524	4.6e-05	Significant	+	no									Traf4	c03104	disrupted	+			best hit per diopt and BLAST
MYO5C	15	52484514	52587995									66	-	0.427	27	yes	no	yes	yes	yes	del	0.812252	54.2857	1.41e-72	Significant	+	no									didum	BL14094	disrupted	-			BEST hit per diopt and BLAST
MYO5C	15	52484514	52587995									66	-	0.427	27	yes	no	yes	yes	yes	del	0.812252	54.2857	1.41e-72	Significant	+	no									didum	BL55740	RNAi	-			BEST hit per diopt and BLAST
MYO5C	15	52484514	52587995									66	-	0.427	27	yes	no	yes	yes	yes	del	0.812252	54.2857	1.41e-72	Significant	+	no									didum	VDRC16902	RNAi	?	-		BEST hit per diopt and BLAST
MYO5C	15	52484514	52587995									66	-	0.427	27	yes	no	yes	yes	yes	del	0.812252	54.2857	1.41e-72	Significant	+	no									didum	VDRC44291	RNAi	-			BEST hit per diopt and BLAST
MYO5C	15	52484514	52587995									66	-	0.427	27	yes	no	yes	yes	yes	del	0.812252	54.2857	1.41e-72	Significant	+	no									didum	VDRC44292	RNAi				BEST hit per diopt and BLAST
MYO18A	17	27400527	27507407									69	-	0.572	46	yes	no	yes	yes	yes	del	0.812252	43.8095	4.19374e-17	Significant	+	no									Mhcl	BL51456	RNAi
MYO18A	17	27400527	27507407									69	-	0.572	46	yes	no	yes	yes	yes	del	0.812252	43.8095	4.19374e-17	Significant	+	no									Mhcl	BL62973	RNAi
ERBB2	17	37856230	37884915	17q12	30			17q12	3			70	Basal	0.877	49	yes	no	yes	yes	yes	del	0.812252	40.9524	2.43e-56	Significant	+	no	A, Mis, O	MUTATION	Mutation	ERBB2, commonly referred to as HER2, is amplified and/or overexpressed in 20-30% of invasive breast carcinomas. HER2-positive breast cancer is treated in a separate manner from other subtypes of breast cancer. Metastatic HER2-positive breast cancer is now commonly treated with HER2-targeted therapy. Apart from being amplified/overexpressed, ERBB2 activating mutations have been shown to have clini…		yes	yes		Egfr
ZNF652	17	47366567	47439476									71	-	0.364	51	yes	no	yes	yes	yes	del	0.812252	30.4762	1.54e-29	Significant	+	no									Meics	BL50636	RNAi	?	?		top blast hit
ZNF652	17	47366567	47439476									71	-	0.364	51	yes	no	yes	yes	yes	del	0.812252	30.4762	1.54e-29	Significant	+	no									Meics	VDRC100484	RNAi				top blast hit
ZNF652	17	47366567	47439476									71	-	0.364	51	yes	no	yes	yes	yes	del	0.812252	30.4762	1.54e-29	Significant	+	no									Meics	VDRC51284	RNAi	+	-		top blast hit
ZNF652	17	47366567	47439476									71	-	0.364	51	yes	no	yes	yes	yes	del	0.812252	30.4762	1.54e-29	Significant	+	no									Meics	VDRC51285	RNAi				top blast hit
CDH2	18	25530929	25757445									75	Basal	0.132	7	yes	no	yes	yes	yes	del	0.812252	26.6667	0.00694367	Non significant	+	no									CadN						best BLAST hit
CDH2	18	25530929	25757445									75	Basal	0.132	7	yes	no	yes	yes	yes	del	0.812252	26.6667	0.00694367	Non significant	+	no									CadN2						best diopt hit
BCL2	18	60790578	60986613									76	-	0.833	18	yes	no	yes	yes	yes	del	0.812252	38.0952	2.29e-47	Significant	+	no	T		Mutation						Buffy	BL15076	disrupted
BCL2	18	60790578	60986613									76	-	0.833	18	yes	no	yes	yes	yes	del	0.812252	38.0952	2.29e-47	Significant	+	no	T		Mutation						Buffy	BL27340	mutated	-
BCL2	18	60790578	60986613									76	-	0.833	18	yes	no	yes	yes	yes	del	0.812252	38.0952	2.29e-47	Significant	+	no	T		Mutation						Buffy	BL29608	RNAi	?	?-
BCL2	18	60790578	60986613									76	-	0.833	18	yes	no	yes	yes	yes	del	0.812252	38.0952	2.29e-47	Significant	+	no	T		Mutation						Buffy	BL32060	RNAi	-
BCL2	18	60790578	60986613									76	-	0.833	18	yes	no	yes	yes	yes	del	0.812252	38.0952	2.29e-47	Significant	+	no	T		Mutation						Buffy	BL35742	RNAi	+	-
BRSK1	19	55795533	55823903					19q13.42	39			79	-	0.288	38	yes	no	yes	yes	yes	del	0.812252	19.0476	0.00166163	Non significant	+	no									sff						BEST hit per diopt and BLAST
TMEM150B	19	55824168	55836708					19q13.42	39			79	-	0.291	38	yes	no	yes	yes	yes	del	0.812252	19.0476	0.00300155	Non significant	-	no									CG4025
																																						# of lines tested:	52	validation tested:	11
																																						lines positive:	19	validation positive:	5
																																								migration:	1
																																								growth:	4
