# Supplementary material for: Functional exploration of copy number alterations in a Drosophila model of triple-negative breast cancer
Source: Dis Model Mech. 2024 Jul 3;17(7):dmm050191. doi: 10.1242/dmm.050191 (PMC11247506; doi:10.1242/dmm.050191)
Supplement: Table S4. Fly lines and experimental data for tested genes in Group 4G and negative control genes. [file dmm-17-050191-TableS4.xlsx]

## Sheet: Table 3
Synonym	Chromosome	from	to	TCGA basal amp cytoband	TCGA basal amp genes in peak	TCGA basal del cytoband	TCGA basal del genes in peak	TCGA total amp cytoband	TCGA total amp genes in peak	TCGA total del cytoband	TCGA total del genes in peak	ISARpeak	ISARPeakSubtype	HeliosScore	ISAR genes in peak	CNV data exists	Gene in known common CNV	Copy number skewed in TN	Has RNA data	RNA differentially expressed	CNV type	CN cutoff	Percent Altered	p-value for RNA t-test	t-test Result	CN-RNA relationship	CNV type consistent with dataset	Cosmic	Pan-cancer	Vogelstein	CiVIC	MYC SL (Kessler et al)	Gene in Aure et al 2013	Breast-specific essential (Neel)	Basal-specific essential (Neel)	Has fly ortholog	Fly gene	Stock tested	Type of allele	Result	Repeat result	Validation result
HNRNPU	1	245013601	245027827	1q44	107			1q44	143							yes	no	yes	yes	yes	amp	1.23114	62.8571	1.01e-68	Significant	+	yes									yes	CG30122	BL17396	UAS insertion	+	?+	--
SMARCAL1	2	217277472	217347774			2q36.3	239									yes	no	yes	yes	yes	del	0.812252	21.9048	2.05e-38	Significant	+	yes									yes	Iswi	BL14265	disruption (large construct inserted in an intron)	-	?	--
AKR1E2	10	4868368	4890251	10p15.1	71			10p13	60							yes	no	yes	yes	yes	amp	1.23114	52.381	8.09e-21	Significant	+	yes									yes	CG10863	BL20108	UAS insertion	+	?+	+growth - (-together)
AKR1E2	10	4868368	4890251	10p15.1	71			10p13	60							yes	no	yes	yes	yes	amp	1.23114	52.381	8.09e-21	Significant	+	yes									yes	CG10863	DGRC203601	possible UAS insertion - GSV	+	?+	- (has GFP)
TECHNICAL CONTROL																																					p53	BL6815	null	?	+	-
TECHNICAL CONTROL																																					w	BL33623	rnai	+	+	-
TECHNICAL CONTROL																																					yfp	BL6659	uas	?	+	-migration
TECHNICAL CONTROL																																					yfp	BL6660	uas	+	+	-migration
