# Supplementary material for: Functional exploration of copy number alterations in a Drosophila model of triple-negative breast cancer
Source: Dis Model Mech. 2024 Jul 3;17(7):dmm050191. doi: 10.1242/dmm.050191 (PMC11247506; doi:10.1242/dmm.050191)
Supplement: Table S5. — Regions in gray are not likely to be significant in TNBC, but may be relevant to other breast cancer subtypes; not all of these were studied to completion. [file dmm-17-050191-TableS5.xlsx]

## Sheet: Table 4
Chromosome	TCGA basal amp cytoband	TCGA basal amp genes in peak	TCGA basal del cytoband	TCGA basal del genes in peak	TCGA total amp cytoband	TCGA total amp genes in peak	TCGA total del cytoband	TCGA total del genes in peak	ISARpeak	ISARPeakSubtype	ISAR genes in peak	CNV type	CNV type consistent with dataset	Drivers/Conclusion
1									2	Basal	22	amp	yes	AKIRIN1, HEYL
									3	Basal	19	amp	yes	PPCS
									4	Basal	3	amp	yes	TM2D1, INADL
	1q22	434			1q21.3	8			6	Basal	17	amp	yes	None identified. MCL1 has the second-highest Helios score but no fly ortholog.
									7	-	28	amp	yes	ADAM15
									8	-	47	amp	yes	None identified. PVRL4 tested as a passenger, but the best ortholog could not be tested so this should be considered inconclusive.
					1q44	143			10	-	5	amp	yes	RBM34
2			2p25.3	122			2p25.1	157	11	Basal	5	amp	yes	GRHL1, KLF11
			2q22.1	1326					12	Basal	1	amp	yes	None identified
3					3p26.1	5			13	-	5	del	no	Not TN-specific
									14	-	11	del	no	Not TN-specific
	3q26.32	44							15	Basal	3	amp	yes	PRKCI
					3q26.32	9						amp	yes	TBL1XR1
									16	Basal	6	amp	yes	PIK3CA
4			4p16.3	216					17	-	15	del	yes	SLBP, LETM1
					4q13.3	6			18	Basal	21	del	no	Not TN-specific
									19	Basal	18	del	no	Not TN-specific
									20	-	4	del	no	GAB1
5									21	Basal	7	amp	yes	None identified. Consider testing additional lines for SLC12A7 (unavailable due to COVID-19) and NKD2.
									22	Basal	2	amp	yes	TRIO
			5q11.2	193			5q11.2	9				del	yes	MIER3
									24	-	13	del	no	FGFR4
6	6p22.3	9			6p23	43						amp	yes	DEK
												amp	yes	E2F3, SOX4
	6p21.1	86							25	Basal	11	amp	yes	FOXP4
									26	Basal	9	amp	yes	None identified. Consider testing GTPBP2 and TMEM63B.
							6q14.3	127	27	Basal	4	amp	yes	PTP4A1
	6q21	5							28	Basal	19	amp	yes	C6orf203
	6q23.3	103	6q25.3	301					29	Basal	3	amp	yes	MYB
7	7p11.2	16			7p11.2	7			34	Basal	15	amp	yes	EGFR
									35	Basal	1	amp	yes	AUTS2
									37	Basal	6	amp	yes	UBE3C, DNAJB6
8									38	-	4	del	no	MSRA
	8p11.23	3	8p22	190								del	yes	LETM2, FGFR1
					8q21.13	7			40	-	5	amp	yes	ND. ZBTB10 in this region has a high Helios score but no fly ortholog.
									41	-	12	amp	yes	ANKRD46, GRHL2
									42	Basal	1	amp	yes	TRPS1
	8q24.21	1			8q24.21	2			43	Basal	4	amp	yes	MYC
9	9p23	2										amp	yes	None identified
			9p21.3	5			9p21.3	5				del	yes	None identified. CDKN2A is in this region and has been shown to be a driver in other studies, but has no fly ortholog.
									44	Basal	73	del	no	Not TN-specific
									45	-	35	del	no	Not TN-specific
			9q34.3	238					45	-	35	del	yes	STXBP1
10									46	Basal	9	del	no	Not TN-specific
									47	-	8	del	no	Not TN-specific
					10q22.3	15			48	-	9	del	no	Not TN-specific
			10q23.31	2			10q23.31	2				del	yes	PTEN
	10q26.13	3							49	-	5	del	no	Not TN-specific
11									50	-	4	del	no	Not TN-specific
	11p13	5							51	-	29	amp	yes	ND. This region has genes with much higher Helios scores that were not TN-specific.
			11q25	265					54	Basal	5	del	yes	BCL9L
12	12p13.33	20			12p13.33	14			55	Basal	7	amp	yes	None identified. B4GALNT3 in this region has a higher Helios score but was not TN-specific.
	12p13.2	1					12p13.2	69				amp	yes	ETV6
	12p12.1	77							56	Basal	5	amp	yes	None identified. Consider testing ITPR2 and TM7SF3.
			12q23.1	233			12q23.1	2				del	yes	None identified. FAM71C is more common but has no fly ortholog.
			12q24.31	270			12q24.33	142	59	-	15	del	yes	RILPL2
13									60	-	3	del	no	Not TN-specific
					13q12.3	7			61	-	5	del	no	KATNAL1
			13q14.2	2			13q14.2	2				del	yes	RB1
14									62	-	11	del	no	Not TN-specific
					14q21.1	3			63	-	2	del	no	Not TN-specific
									64	-	17	del	no	ARF6
									65	-	13	del	no	Not TN-specific
15							15q21.1	170	66	-	27	del	yes	None identified. ISAR region 66 is probably not TN-specific and GISTIC 2.0 region 15q21.1 is large.
16			16p13.3	1								del	yes	CREBBP
			16q12.1	75	16q12.1	2						del	yes	None identified. Consider testing VPS35, DNAJA2, and CYLD.
17							17p12	2				del	yes	MAP2K4
									69	-	46	del	no	Not TN-specific
	17q12	30			17q12	3			70	Basal	49	del	no	Not TN-specific
									71	-	51	del	no	Not TN-specific
18									75	Basal	7	del	no	Not TN-specific
			18q23	42					76	-	18	del	yes	SERPINB8
19									77	Basal	16	amp	yes	None identified. Consider testing ILVBL and BRD4.
	19q12	1			19q12	2			78	Basal	6	amp	yes	CCNE1
					19q13.42	39			79	-	38	del	no	Not TN-specific
