# Supplementary material for: Functional exploration of copy number alterations in a Drosophila model of triple-negative breast cancer
Source: Dis Model Mech. 2024 Jul 3;17(7):dmm050191. doi: 10.1242/dmm.050191 (PMC11247506; doi:10.1242/dmm.050191)
Supplement: Table S6. [file dmm-17-050191-TableS6.xlsx]

## Sheet: Table 5
	Synonym	Chromosome	from	to	Cosmic	Pan-cancer	Vogelstein	CiVIC	MYC SL (Kessler et al)	Gene in Aure et al 2013	Marcotte_cluster1_essential	Marcotte_cluster2_essential	Marcotte_cluster3_essential	Marcotte_cluster4_essential	Marcotte_cluster5_essential	Marcotte_cluster6_essential	Marcotte_cluster7_essential	Marcotte_Neve_basal A_essential	Marcotte_Neve_basal B_essential	Marcotte_Neve_HER2_essential	Marcotte_Neve_luminal (non-HER2)_essential	Marcotte_Lehmann_BL1_essential	Marcotte_Lehmann_BL2_essential	Marcotte_Lehmann_IM_essential	Marcotte_Lehmann_LAR_essential	Marcotte_Lehmann_M_essential	Marcotte_Lehmann_MSL_essential	Marcotte_Curtis_Intclust1_essential	Marcotte_Curtis_Intclust2_essential	Marcotte_Curtis_Intclust3_essential	Marcotte_Curtis_Intclust4_essential	Marcotte_Curtis_Intclust5_essential	Marcotte_Curtis_Intclust6_essential	Marcotte_Curtis_Intclust7_essential	Marcotte_Curtis_Intclust8_essential	Marcotte_Curtis_Intclust9_essential	Marcotte_Curtis_Intclust10_essential	Marcotte_RPPA_R-Cluster1_essential	Marcotte_RPPA_R-Cluster2_essential	Marcotte_RPPA_R-Cluster3_essential	Marcotte_RPPA_R-Cluster4_essential	Marcotte_RPPA_R-Cluster7_essential	Marcotte_RPPA_R-Cluster8_essential	Marcotte_RPPA_R-Cluster9_essential	Marcotte_basal_essential	Marcotte_METABRIC_Region 1_essential	Marcotte_METABRIC_Region 2_essential	Marcotte_METABRIC_Region 3_essential	Marcotte_METABRIC_Region 4_essential
BRP44L										yes
C15orf21					T
SFRS2
ZNF498						MUTATION
WASH7P	WASH7P	1	14361	29370
hsa-mir-1302-2	hsa-mir-1302-2	1	30366	30503
FAM138A	FAM138F|641702|3of3	1	34610	36081
FAM138F	FAM138F|641702|1of3	1	34610	36081
OR4G4P	C21orf15	1	52473	54936
OR4G11P	C21orf15	1	62948	63887
OR4F5	OR4F5	1	69090	70008
OR4F5	C21orf15	1	69090	70008
RNU6-1100P	FAM86D	1	157784	157887
RNU6-1100P	GOLGA9P	1	157784	157887
RNU6-1100P	C21orf15	1	157784	157887
LOC100132287	LOC100132287|100132287|1of2	1	323891	328581
LOC100133331	LOC100133331	1	323891	328581
OR4F16	C21orf15	1	367658	368597
OR4F29	OR4F29|729759|3of3	1	367658	368597
RNU6-1199P	FAM86D	1	693613	693716
RNU6-1199P	GOLGA9P	1	693613	693716
RNU6-1199P	C21orf15	1	693613	693716
NCRNA00115	NCRNA00115	1	762911	745489
FAM41C	FAM41C	1	803450	812182
FLJ39609	FLJ39609	1	856491	852246
SAMD11	SAMD11	1	861120	879961
NOC2L	NOC2L	1	879582	894679
KLHL17	KLHL17	1	895966	901099																																									yes
PLEKHN1	PLEKHN1	1	901876	910484
C1orf170	C1orf170	1	910579	917497
HES4	HES4	1	934341	935552
ISG15	ISG15	1	948846	949919
AGRN	AGRN	1	955502	991499
C1orf159	C1orf159	1	1017197	1051736
TTLL10	TTLL10	1	1109285	1133313
TNFRSF18	TNFRSF18	1	1138887	1142089
TNFRSF4	TNFRSF4	1	1146705	1149548
SDF4	SDF4	1	1152287	1167447
hsa-mir-200b	hsa-mir-200b	1	1167104	1167198
B3GALT6	B3GALT6	1	1167628	1170420
hsa-mir-200a	hsa-mir-200a	1	1167863	1167952
hsa-mir-429	hsa-mir-429	1	1169005	1169087
FAM132A	FAM132A	1	1177825	1182102
FAM132A	C2orf84	1	1177825	1182102
UBE2J2	UBE2J2	1	1189291	1209234
SCNN1D	SCNN1D	1	1215815	1227409
ACAP3	ACAP3	1	1227763	1243269
PUSL1	PUSL1	1	1243993	1247057
CPSF3L	CPSF3L	1	1246964	1260067
GLTPD1	GLTPD1	1	1260136	1264277
TAS1R3	TAS1R3	1	1266725	1269844
DVL1	DVL1	1	1270657	1284492
MXRA8	MXRA8	1	1288068	1294174
AURKAIP1	AURKAIP1	1	1309109	1310818
CCNL2	CCNL2	1	1321090	1334718
LOC148413	LOC148413	1	1334909	1337426
MRPL20	MRPL20	1	1337275	1342693
RN7SL657P	FAM86D	1	1340841	1341132
RN7SL657P	GOLGA9P	1	1340841	1341132
RN7SL657P	C21orf15	1	1340841	1341132
LOC441869	LOC441869	1	1357149	1353794
TMEM88B	TMEM88B	1	1361507	1363167
VWA1	VWA1	1	1370902	1378262
ATAD3C	ATAD3C	1	1385068	1405538
ATAD3B	ATAD3B	1	1407163	1431582
ATAD3A	ATAD3A	1	1447909	1470067
C1orf70	C1orf70	1	1475833	1470158
SSU72	SSU72	1	1477052	1510262
MIB2	MIB2	1	1550794	1565990
MMP23B	MMP23B	1	1567559	1570030
MMP23A	MMP23A	1	1568158	1570027
CDK11B	CDK11B	1	1570602	1655859
SLC35E2B	SLC35E2|728661	1	1592938	1624243
SLC35E2B	C2orf18	1	1592938	1624243
CDK11A	CDK11A	1	1634169	1655791
SLC35E2	SLC35E2|728661	1	1658823	1677438
SLC35E2	SLC35E2|9906	1	1658823	1677438
SLC35E2	C2orf18	1	1658823	1677438
NADK	NADK	1	1682670	1709909
GNB1	GNB1	1	1716723	1822556														yes	yes	yes	yes																								yes
CALML6	CALML6	1	1846265	1848733
TMEM52	TMEM52	1	1849028	1850740
KIAA1751	KIAA1751	1	1935275	1861641
GABRD	GABRD	1	1950767	1962192
PRKCZ	PRKCZ	1	1981908	2116834
C1orf86	C1orf86	1	2120987	2126214
SKI	SKI	1	2160133	2241652
LOC100129534	LOC100129534	1	2281852	2284100
MORN1	MORN1	1	2306292	2323190
RER1	RER1	1	2323213	2336885
PEX10	PEX10	1	2336240	2344010
PLCH2	PLCH2	1	2407753	2436964
PANK4	PANK4	1	2439974	2458035
HES5	HES5	1	2460183	2461684
LOC115110	LOC115110	1	2481358	2488450
TNFRSF14	TNFRSF14	1	2487803	2497061	Mis, N, F
C1orf93	C1orf93	1	2517900	2522912
MMEL1	MMEL1	1	2522080	2564481
ACTRT2	ACTRT2	1	2938045	2939467
LINC00982	FLJ42875|440556|2of2	1	2980635	2984289
FLJ42875	FLJ42875|440556|2of2	1	2985419	2976175
PRDM16	PRDM16	1	2985741	3355185	T
hsa-mir-4251	hsa-mir-4251	1	3127975	3128035
ARHGEF16	ARHGEF16	1	3371146	3397677
MEGF6	MEGF6	1	3404505	3528059
TPRG1L	TPRG1L	1	3541555	3546694
hsa-mir-551a	hsa-mir-551a	1	3560695	3560790
TP73	TP73	1	3569128	3652765														yes	yes	yes	yes																								yes
WDR8	WDR8	1	3569325	3547325
KIAA0495	KIAA0495	1	3663949	3651612
CCDC27	CCDC27	1	3668964	3688209
LOC388588	LOC388588	1	3689336	3692556
LRRC47	LRRC47	1	3696783	3713068
RN7SL574P	FAM86D	1	3699379	3699673
RN7SL574P	GOLGA9P	1	3699379	3699673
RN7SL574P	C21orf15	1	3699379	3699673
DFFB	DFFB	1	3773830	3801993
KIAA0562	KIAA0562	1	3773950	3728645
C1orf174	C1orf174	1	3805696	3816857
LOC100133612	LOC100133612	1	3816930	3833877
LOC284661	LOC284661	1	4472110	4484744
AJAP1	AJAP1	1	4715104	4843851
NPHP4	NPHP4	1	5922867	6052533
KCNAB2	KCNAB2	1	6094347	6161253														yes	yes	yes	yes																	yes	yes	yes	yes	yes	yes	yes	yes
CHD5	CHD5	1	6161846	6240194
CHD5	RAD51L3	1	6161846	6240194
RPL22	RPL22	1	6245079	6259679	T																																								yes
RNF207	RNF207	1	6266188	6281359
ICMT	ICMT	1	6281252	6296044
HES3	HES3	1	6304251	6305638
GPR153	GPR153	1	6307405	6321035
ACOT7	ACOT7	1	6324331	6453826
hsa-mir-4252	hsa-mir-4252	1	6429834	6429896
HES2	HES2	1	6475293	6479979
ESPN	ESPN	1	6484847	6521004
TNFRSF25	TNFRSF25	1	6521213	6526255
PLEKHG5	PLEKHG5	1	6526151	6557156
NOL9	NOL9	1	6581406	6614658
RNU6-731P	FAM86D	1	6600914	6601024
RNU6-731P	GOLGA9P	1	6600914	6601024
RNU6-731P	C21orf15	1	6600914	6601024
TAS1R1	TAS1R1	1	6615337	6639817
ZBTB48	ZBTB48	1	6640050	6649340																																									yes
KLHL21	KLHL21	1	6650783	6662929
PHF13	PHF13	1	6673755	6684093
THAP3	THAP3	1	6685209	6695646														yes	yes	yes	yes																								yes
DNAJC11	DNAJC11	1	6694227	6761966
CAMTA1	CAMTA1	1	6845383	7829766	T
RNU1-8P	FAM86D	1	7279420	7279584
RNU1-8P	GOLGA9P	1	7279420	7279584
RNU1-8P	C21orf15	1	7279420	7279584
VAMP3	VAMP3	1	7831328	7841492
PER3	PER3	1	7844488	7905240
UTS2	UTS2	1	7907671	7913551					yes
TNFRSF9	TNFRSF9	1	7975930	8003225					yes
PARK7	PARK7	1	8021713	8045342
ERRFI1	ERRFI1	1	8071778	8086393
RNU1-7P	FAM86D	1	8266494	8266657
RNU1-7P	GOLGA9P	1	8266494	8266657
RNU1-7P	C21orf15	1	8266494	8266657
RN7SL729P	FAM86D	1	8335184	8335438
RN7SL729P	GOLGA9P	1	8335184	8335438
RN7SL729P	C21orf15	1	8335184	8335438
RNU6-991P	FAM86D	1	8352217	8352323
RNU6-991P	GOLGA9P	1	8352217	8352323
RNU6-991P	C21orf15	1	8352217	8352323
SLC45A1	SLC45A1	1	8378144	8404227
RERE	RERE	1	8412463	8877699																																									yes
ENO1	ENO1	1	8921058	8931635
RNU6-304P	FAM86D	1	8943486	8943592
RNU6-304P	GOLGA9P	1	8943486	8943592
RNU6-304P	C21orf15	1	8943486	8943592
CA6	CA6	1	9005892	9034503
RN7SL451P	FAM86D	1	9039637	9039933
RN7SL451P	GOLGA9P	1	9039637	9039933
RN7SL451P	C21orf15	1	9039637	9039933
SLC2A7	SLC2A7	1	9063358	9086404
SLC2A5	SLC2A5	1	9101426	9129887
SCARNA16	SCARNA16	1	9142755	9142938
hsa-mir-34a	hsa-mir-34a	1	9151668	9151777
GPR157	GPR157	1	9164475	9189229
H6PD	H6PD	1	9294862	9331394
SPSB1	SPSB1	1	9352940	9429590
SLC25A33	SLC25A33	1	9599527	9642831
TMEM201	TMEM201	1	9648931	9665020
PIK3CD	PIK3CD	1	9711789	9789172
C1orf200	C1orf200	1	9712668	9714644
CLSTN1	CLSTN1	1	9789078	9884550
CTNNBIP1	CTNNBIP1	1	9908333	9970316
LZIC	LZIC	1	9989775	10002826
NMNAT1	NMNAT1	1	10003485	10045556
RBP7	RBP7	1	10057254	10076078
UBE4B	UBE4B	1	10093040	10241296					yes
RNU6-828P	FAM86D	1	10223326	10223432
RNU6-828P	GOLGA9P	1	10223326	10223432
RNU6-828P	C21orf15	1	10223326	10223432
hsa-mir-1273d	hsa-mir-1273d	1	10227718	10227803
KIF1B	KIF1B	1	10270763	10368655																																									yes
RNU6-37P	FAM86D	1	10359024	10359130
RNU6-37P	GOLGA9P	1	10359024	10359130
RNU6-37P	C21orf15	1	10359024	10359130
RN7SL731P	FAM86D	1	10366523	10366813
RN7SL731P	GOLGA9P	1	10366523	10366813
RN7SL731P	C21orf15	1	10366523	10366813
RN7SL721P	FAM86D	1	10450059	10450353
RN7SL721P	GOLGA9P	1	10450059	10450353
RN7SL721P	C21orf15	1	10450059	10450353
PGD	PGD	1	10459084	10480201
APITD1	APITD1	1	10490158	10502872
CORT	CORT	1	10509775	10512060
DFFA	DFFA	1	10520602	10532613
PEX14	PEX14	1	10535002	10690815
RN7SL614P	FAM86D	1	10676893	10677170
RN7SL614P	GOLGA9P	1	10676893	10677170
RN7SL614P	C21orf15	1	10676893	10677170
CASZ1	CASZ1	1	10696665	10856733
C1orf127	C1orf127	1	11006529	11042094
TARDBP	TARDBP	1	11072678	11085549																																										yes	yes	yes	yes
MASP2	MASP2	1	11086579	11107296
SRM	SRM	1	11114648	11120091
EXOSC10	EXOSC10	1	11126675	11159938																																									yes
MTOR	MTOR	1	11166587	11322608		MUTATION		mTOR deregulation has been observed in many cancer types. As a part of the PI3K/Akt pathway, there is a broad interest in mTOR biology across cancer types. mTOR inhibition has been investigated for nearly a decade. Everolimus, temsirolimus and zotarolimus are three of the more commonly used mTOR inhibitors used in clinical treatment today, with modest success.
RNU6-537P	FAM86D	1	11212407	11212509
RNU6-537P	GOLGA9P	1	11212407	11212509
RNU6-537P	C21orf15	1	11212407	11212509
ANGPTL7	ANGPTL7	1	11249345	11256038
RNU6-291P	FAM86D	1	11286311	11286417
RNU6-291P	GOLGA9P	1	11286311	11286417
RNU6-291P	C21orf15	1	11286311	11286417
UBIAD1	UBIAD1	1	11333254	11348491
PTCHD2	PTCHD2	1	11539294	11597640
FBXO2	FBXO2	1	11708417	11714888																																									yes
FBXO44	FBXO44	1	11714913	11723384					yes
FBXO6	FBXO6	1	11724149	11734409
MAD2L2	MAD2L2	1	11734536	11751678
C1orf187	C1orf187	1	11751049	11786301
AGTRAP	AGTRAP	1	11796141	11810828
MTHFR	MTHFR	1	11845786	11866160
CLCN6	CLCN6	1	11866152	11903201
NPPA	NPPA	1	11905766	11907840
NPPB	NPPB	1	11917520	11918992
RNU5E	RNU5E	1	11968205	11985104
RNU5E-4P	FAM86D	1	11969865	11969984
RNU5E-4P	GOLGA9P	1	11969865	11969984
RNU5E-4P	C21orf15	1	11969865	11969984
KIAA2013	KIAA2013	1	11979644	11986485
PLOD1	PLOD1	1	11994723	12035599
MFN2	MFN2	1	12040237	12073572
MIIP	MIIP	1	12079298	12092106
RN7SL649P	FAM86D	1	12096799	12097071
RN7SL649P	GOLGA9P	1	12096799	12097071
RN7SL649P	C21orf15	1	12096799	12097071
TNFRSF8	TNFRSF8	1	12123433	12204264
RNU6-777P	FAM86D	1	12137938	12138041
RNU6-777P	GOLGA9P	1	12137938	12138041
RNU6-777P	C21orf15	1	12137938	12138041
TNFRSF1B	TNFRSF1B	1	12227059	12269277
VPS13D	VPS13D	1	12290112	12572098
SNORA59B	SNORA59B|677882|1of2	1	12567299	12567451
DHRS3	DHRS3	1	12627938	12677737
RNU6ATAC18P	FAM86D	1	12630000	12630100
RNU6ATAC18P	GOLGA9P	1	12630000	12630100
RNU6ATAC18P	C21orf15	1	12630000	12630100
AADACL4	AADACL4	1	12704565	12727097
AADACL3	AADACL3	1	12776117	12788726
C1orf158	C1orf158	1	12806133	12821102
PRAMEF12	PRAMEF12	1	12834990	12838048
PRAMEF1	PRAMEF1	1	12851545	12856777
PRAMEF11	PRAMEF11	1	12884617	12891264		MUTATION
HNRNPCL3	LOC649330	1	12907229	12908235
HNRNPCL1	HNRNPCL1	1	12907260	12908578
PRAMEF2	PRAMEF2	1	12916940	12921764
PRAMEF4	PRAMEF4	1	12939032	12946025
PRAMEF8	PRAMEF8|391002|3of3	1	12976466	12980300
RNU6-1072P	FAM86D	1	12982374	12982480
RNU6-1072P	GOLGA9P	1	12982374	12982480
RNU6-1072P	C21orf15	1	12982374	12982480
PRAMEF6	PRAMEF6	1	12998301	13007406
PRAMEF9	PRAMEF9|343070|2of2	1	12998504	13002353
PRAMEF22	PRAMEF22	1	13035542	13038381
PRAMEF5	PRAMEF5|343068|2of2	1	13108513	13117751
PRAMEF23	PRAMEF5|343068|2of2	1	13108842	13112679
HNRNPCL2	LOC649330	1	13182959	13184326
LOC440563	LOC440563	1	13184326	13182510
LOC391003	PRAMEF18|391003|2of2	1	13328195	13698405
PRAMEF3	PRAMEF3	1	13328196	13331692
RNU6-771P	FAM86D	1	13384735	13384841
RNU6-771P	GOLGA9P	1	13384735	13384841
RNU6-771P	C21orf15	1	13384735	13384841
PRAMEF14	PRAMEF14|729528|2of2	1	13447413	13452656
PRAMEF13	PRAMEF13	1	13447414	13452656
PRAMEF13	PRAMEF14|729528|2of2	1	13447414	13452656
PRAMEF18	PRAMEF18|391003|2of2	1	13474689	13477522
PRAMEF16	PRAMEF16	1	13495253	13498259
PRAMEF17	PRAMEF17	1	13495257	13498257
PRAMEF20	PRAMEF20|645425|2of2	1	13516065	13526943
PRAMEF21	PRAMEF20|645425|2of2	1	13516066	13526943
PRAMEF10	PRAMEF10	1	13629924	13635299
PDPN	PDPN	1	13911966	13944452
PRDM2	PRDM2	1	14031349	14151574																																		yes	yes	yes	yes	yes	yes	yes
RNU6-1265P	FAM86D	1	14450728	14450830
RNU6-1265P	GOLGA9P	1	14450728	14450830
RNU6-1265P	C21orf15	1	14450728	14450830
KAZ	KAZ	1	14925184	15444545
C1orf126	C1orf126	1	15478962	15438309
TMEM51	TMEM51	1	15479027	15546974
FHAD1	FHAD1	1	15573767	15724622
EFHD2	EFHD2	1	15736390	15756839														yes	yes	yes	yes																								yes
CTRC	CTRC	1	15764937	15773153
CELA2A	CELA2A	1	15783222	15798586
CELA2B	CELA2B	1	15802595	15817895
CASP9	CASP9	1	15817895	15850940																																									yes
DNAJC16	DNAJC16	1	15853307	15898228
AGMAT	AGMAT	1	15898193	15911605																																									yes
DDI2	DDI2	1	15943952	15987552
RSC1A1	RSC1A1	1	15986363	15988217
PLEKHM2	PLEKHM2	1	16010826	16061264
SLC25A34	SLC25A34	1	16062808	16067884
TMEM82	TMEM82	1	16068986	16074292
FBLIM1	FBLIM1	1	16091458	16113084
UQCRHL	UQCRHL	1	16133656	16134194
FLJ37453	FLJ37453	1	16160709	16174642
SPEN	SPEN	1	16174358	16266950
ZBTB17	ZBTB17	1	16268363	16302627
C1orf64	C1orf64	1	16330730	16333184
HSPB7	HSPB7	1	16340522	16345285
CLCNKA	CLCNKA	1	16348485	16360545
CLCNKB	CLCNKB	1	16375256	16383821
FAM131C	FAM131C	1	16384263	16400127
EPHA2	EPHA2	1	16450831	16482582		MUTATION
ARHGEF19	ARHGEF19	1	16524598	16539104
C1orf89	C1orf89	1	16563920	16558183
FBXO42	FBXO42	1	16576558	16678948
C1orf144	C1orf144	1	16693584	16724646
SPATA21	SPATA21	1	16725137	16763919					yes
NECAP2	NECAP2	1	16767166	16786584
CROCCP3	CROCCL2	1	16793930	16819196
CROCCP3	CROCCL1	1	16793930	16819196
NBPF1	NBPF1	1	16888921	16940100
CROCCP2	CROCCL1	1	16944750	16957401
CROCCP2	CROCCL2	1	16944750	16957401
MST1P2	MST1P2	1	16972068	16976915
FAM231A	C2orf84	1	16999497	17000007
ESPNP	ESPNP	1	17017712	17046652
CROCCP4	CROCCL1	1	17076728	17077459
CROCCP4	CROCCL2	1	17076728	17077459
MST1P9	MST1P9	1	17096728	17081056
CROCC	CROCC	1	17248444	17299474
CROCC	CROCCL1	1	17248444	17299474
CROCC	CROCCL2	1	17248444	17299474
MFAP2	MFAP2	1	17300998	17307173
ATP13A2	ATP13A2	1	17312452	17338467
SDHB	SDHB	1	17345224	17380665	Mis, N, F		Germline
PADI2	PADI2	1	17393255	17445948
PADI1	PADI1	1	17531620	17572501
PADI3	PADI3	1	17575592	17610727
PADI4	PADI4	1	17634689	17690495
PADI6	PADI6	1	17698690	17728195
RCC2	RCC2	1	17733250	17765059
ARHGEF10L	ARHGEF10L	1	17866329	18024370
ACTL8	ACTL8	1	18081807	18153558
IGSF21	IGSF21	1	18434239	18704977
KLHDC7A	KLHDC7A	1	18807423	18812480
hsa-mir-1290	hsa-mir-1290	1	18897071	18897148
PAX7	PAX7	1	18957499	19062632	T
TAS1R2	TAS1R2	1	19166092	19186155
ALDH4A1	ALDH4A1	1	19197923	19229293
IFFO2	IFFO2	1	19230773	19282826
UBR4	UBR4	1	19400999	19536746														yes	yes	yes	yes
MRTO4	MRTO4	1	19578074	19586622
KIAA0090	KIAA0090	1	19578899	19542157
AKR7L	AKR7L	1	19592475	19600568
AKR7A3	AKR7A3	1	19609056	19615280
AKR7A2	AKR7A2	1	19629201	19638640
RNU6-1099P	FAM86D	1	19631570	19631676
RNU6-1099P	GOLGA9P	1	19631570	19631676
RNU6-1099P	C21orf15	1	19631570	19631676
PQLC2	PQLC2	1	19638739	19655794
RN7SL85P	FAM86D	1	19646299	19646554
RN7SL85P	GOLGA9P	1	19646299	19646554
RN7SL85P	C21orf15	1	19646299	19646554
CAPZB	CAPZB	1	19665266	19811201														yes	yes	yes	yes
RN7SL277P	FAM86D	1	19750878	19751163
RN7SL277P	GOLGA9P	1	19750878	19751163
RN7SL277P	C21orf15	1	19750878	19751163
RNU4-28P	FAM86D	1	19837087	19837227
RNU4-28P	GOLGA9P	1	19837087	19837227
RNU4-28P	C21orf15	1	19837087	19837227
MINOS1	C1orf151	1	19923470	19956315
NBL1	NBL1	1	19970666	19984949
HTR6	HTR6	1	19991779	20007459
TMCO4	TMCO4	1	20008705	20126410
RNF186	RNF186	1	20140521	20141771
OTUD3	OTUD3	1	20208887	20239437
PLA2G2E	PLA2G2E	1	20246799	20250110
RN7SL304P	FAM86D	1	20297462	20297760
RN7SL304P	GOLGA9P	1	20297462	20297760
RN7SL304P	C21orf15	1	20297462	20297760
PLA2G2A	PLA2G2A	1	20301923	20306932
PLA2G5	PLA2G5	1	20396700	20418394
PLA2G2D	PLA2G2D	1	20439142	20446059
PLA2G2F	PLA2G2F	1	20465822	20476879
PLA2G2C	PLA2G2C	1	20490483	20501687
UBXN10	UBXN10	1	20512577	20519942
VWA5B1	VWA5B1	1	20617411	20681387
CAMK2N1	CAMK2N1	1	20808883	20812728
MUL1	MUL1	1	20825940	20834674
FAM43B	FAM43B	1	20878931	20881513
CDA	CDA	1	20915443	20945400
PINK1	PINK1	1	20959947	20978004
DDOST	DDOST	1	20978259	20988037
hsa-mir-1256	hsa-mir-1256	1	20988314	20988432
KIF17	KIF17	1	20990506	21044510
SH2D5	SH2D5	1	21046224	21059133
HP1BP3	HP1BP3	1	21069170	21113181
EIF4G3	EIF4G3	1	21267737	21501251
ECE1	ECE1	1	21543739	21672034
NBPF2P	FAM86D	1	21751118	21754460
NBPF2P	GOLGA9P	1	21751118	21754460
NBPF2P	C21orf15	1	21751118	21754460
CROCCP5	CROCCL1	1	21760811	21764051
CROCCP5	CROCCL2	1	21760811	21764051
NBPF3	NBPF3	1	21766582	21811393
ALPL	ALPL	1	21835857	21904905
RAP1GAP	RAP1GAP	1	21922707	21978348
USP48	USP48	1	22004791	22109688
LDLRAD2	LDLRAD2	1	22138757	22151714
HSPG2	HSPG2	1	22148724	22263790
CELA3B	CELA3B	1	22303417	22315847
RN7SL421P	FAM86D	1	22305444	22305729
RN7SL421P	GOLGA9P	1	22305444	22305729
RN7SL421P	C21orf15	1	22305444	22305729
RN7SL386P	FAM86D	1	22313974	22314268
RN7SL386P	GOLGA9P	1	22313974	22314268
RN7SL386P	C21orf15	1	22313974	22314268
RNU6-1022P	FAM86D	1	22314309	22314412
RNU6-1022P	GOLGA9P	1	22314309	22314412
RNU6-1022P	C21orf15	1	22314309	22314412
CELA3A	CELA3A	1	22328148	22339035
RN7SL768P	FAM86D	1	22330078	22330361
RN7SL768P	GOLGA9P	1	22330078	22330361
RN7SL768P	C21orf15	1	22330078	22330361
RN7SL186P	FAM86D	1	22337143	22337437
RN7SL186P	GOLGA9P	1	22337143	22337437
RN7SL186P	C21orf15	1	22337143	22337437
RNU6-776P	FAM86D	1	22337478	22337581
RNU6-776P	GOLGA9P	1	22337478	22337581
RNU6-776P	C21orf15	1	22337478	22337581
LINC00339	HSPC157	1	22351996	22357717
CDC42	CDC42	1	22379119	22419436
WNT4	WNT4	1	22443797	22469519
ZBTB40	ZBTB40	1	22778343	22857650
EPHA8	EPHA8	1	22890003	22930087
C1QA	C1QA	1	22963117	22966175
C1QC	C1QC	1	22970117	22974603
C1QB	C1QB	1	22979681	22988029
RNU6-514P	FAM86D	1	23489197	23489303
RNU6-514P	GOLGA9P	1	23489197	23489303
RNU6-514P	C21orf15	1	23489197	23489303
RNU6-135P	FAM86D	1	23490446	23490546
RNU6-135P	GOLGA9P	1	23490446	23490546
RNU6-135P	C21orf15	1	23490446	23490546
RN7SL532P	FAM86D	1	24063100	24063380
RN7SL532P	GOLGA9P	1	24063100	24063380
RN7SL532P	C21orf15	1	24063100	24063380
RN7SL24P	FAM86D	1	24208284	24208575
RN7SL24P	GOLGA9P	1	24208284	24208575
RN7SL24P	C21orf15	1	24208284	24208575
RN7SL857P	FAM86D	1	24855945	24856204
RN7SL857P	GOLGA9P	1	24855945	24856204
RN7SL857P	C21orf15	1	24855945	24856204
RNU6-1208P	FAM86D	1	25104364	25104470
RNU6-1208P	GOLGA9P	1	25104364	25104470
RNU6-1208P	C21orf15	1	25104364	25104470
RNU6-1171P	FAM86D	1	25667462	25667525
RNU6-1171P	GOLGA9P	1	25667462	25667525
RNU6-1171P	C21orf15	1	25667462	25667525
RNU6-110P	FAM86D	1	26290688	26290791
RNU6-110P	GOLGA9P	1	26290688	26290791
RNU6-110P	C21orf15	1	26290688	26290791
SCARNA18	SCARNA18	1	26332707	26332790
GRRP1	FAM86D	1	26485500	26489124
FAM110D	FAM86D	1	26485510	26489119
RN7SL490P	FAM86D	1	26674956	26675210
RN7SL490P	GOLGA9P	1	26674956	26675210
RN7SL490P	C21orf15	1	26674956	26675210
RN7SL679P	FAM86D	1	26919737	26920037
RN7SL679P	GOLGA9P	1	26919737	26920037
RN7SL679P	C21orf15	1	26919737	26920037
RN7SL501P	FAM86D	1	27090115	27090393
RN7SL501P	GOLGA9P	1	27090115	27090393
RN7SL501P	C21orf15	1	27090115	27090393
RN7SL165P	FAM86D	1	27141313	27141601
RN7SL165P	GOLGA9P	1	27141313	27141601
RN7SL165P	C21orf15	1	27141313	27141601
ZDHHC18	C6orf94	1	27153200	27182211
RNU6-48P	FAM86D	1	27651710	27651816
RNU6-48P	GOLGA9P	1	27651710	27651816
RNU6-48P	C21orf15	1	27651710	27651816
RNU6-949P	FAM86D	1	28002114	28002220
RNU6-949P	GOLGA9P	1	28002114	28002220
RNU6-949P	C21orf15	1	28002114	28002220
RNU6-424P	FAM86D	1	28020242	28020346
RNU6-424P	GOLGA9P	1	28020242	28020346
RNU6-424P	C21orf15	1	28020242	28020346
FAM76A	C2orf84	1	28052489	28089423														yes	yes	yes	yes																								yes
RNU6-1245P	FAM86D	1	28151049	28151154
RNU6-1245P	GOLGA9P	1	28151049	28151154
RNU6-1245P	C21orf15	1	28151049	28151154
RN7SL559P	FAM86D	1	28358397	28358691
RN7SL559P	GOLGA9P	1	28358397	28358691
RN7SL559P	C21orf15	1	28358397	28358691
RNU6-176P	FAM86D	1	28469248	28469352
RNU6-176P	GOLGA9P	1	28469248	28469352
RNU6-176P	C21orf15	1	28469248	28469352
RNU6ATAC27P	FAM86D	1	28807874	28807992
RNU6ATAC27P	GOLGA9P	1	28807874	28807992
RNU6ATAC27P	C21orf15	1	28807874	28807992
ZCCHC17	C6orf94	1	31769828	31837800
RNU6-40P	FAM86D	1	31970419	31970525
RNU6-40P	GOLGA9P	1	31970419	31970525
RNU6-40P	C21orf15	1	31970419	31970525
MTMR9LP	FAM86D	1	32697260	32707311
MTMR9LP	GOLGA9P	1	32697260	32707311
MTMR9LP	C21orf15	1	32697260	32707311
MTMR9L	FAM86D	1	32707600	32697259
MTMR9L	GOLGA9P	1	32707600	32697259
MTMR9L	C21orf15	1	32707600	32697259
FAM229A	C2orf84	1	32826870	32827844
LRRC37A12P	FAM86D	1	32888815	32892390
LRRC37A12P	GOLGA9P	1	32888815	32892390
LRRC37A12P	C21orf15	1	32888815	32892390
RN7SL122P	FAM86D	1	32923436	32923733
RN7SL122P	GOLGA9P	1	32923436	32923733
RN7SL122P	C21orf15	1	32923436	32923733
TLR12P	FAM86D	1	33931850	33934555
TLR12P	GOLGA9P	1	33931850	33934555
TLR12P	C21orf15	1	33931850	33934555
ZMYM6	C6orf94	1	35451766	35497569
ZMYM1	C6orf94	1	35544963	35581459
RN7SL136P	FAM86D	1	35729823	35730083
RN7SL136P	GOLGA9P	1	35729823	35730083
RN7SL136P	C21orf15	1	35729823	35730083
ZMYM4	C6orf94	1	35734567	35887545
RN7SL503P	FAM86D	1	35757801	35758099
RN7SL503P	GOLGA9P	1	35757801	35758099
RN7SL503P	C21orf15	1	35757801	35758099
RN7SL281P	FAM86D	1	36171626	36171875
RN7SL281P	GOLGA9P	1	36171626	36171875
RN7SL281P	C21orf15	1	36171626	36171875
RN7SL131P	FAM86D	1	36657516	36657769
RN7SL131P	GOLGA9P	1	36657516	36657769
RN7SL131P	C21orf15	1	36657516	36657769
RNU4-27P	FAM86D	1	36868322	36868460
RNU4-27P	GOLGA9P	1	36868322	36868460
RNU4-27P	C21orf15	1	36868322	36868460
RNU6-636P	FAM86D	1	37669211	37669317
RNU6-636P	GOLGA9P	1	37669211	37669317
RNU6-636P	C21orf15	1	37669211	37669317
DNALI1	C19orf51	1	38022519	38032458
RNU6-584P	FAM86D	1	38350695	38350789
RNU6-584P	GOLGA9P	1	38350695	38350789
RNU6-584P	C21orf15	1	38350695	38350789
RNU6-510P	FAM86D	1	38457134	38457241
RNU6-510P	GOLGA9P	1	38457134	38457241
RNU6-510P	C21orf15	1	38457134	38457241
RNU6-753P	FAM86D	1	38862331	38862437
RNU6-753P	GOLGA9P	1	38862331	38862437
RNU6-753P	C21orf15	1	38862331	38862437
RRAGC	RRAGC	1	39303868	39325495
MYCBP	MYCBP	1	39328161	39339050
GJA9	GJA9	1	39339738	39347298
RHBDL2	RHBDL2	1	39351478	39407456
RNU6-605P	FAM86D	1	39392542	39392649
RNU6-605P	GOLGA9P	1	39392542	39392649
RNU6-605P	C21orf15	1	39392542	39392649
AKIRIN1	AKIRIN1	1	39456915	39471737																																		yes	yes	yes	yes	yes	yes	yes
NDUFS5	NDUFS5	1	39491966	39500308
MACF1	MACF1	1	39549838	39952810
RNU6-608P	FAM86D	1	39586612	39586715
RNU6-608P	GOLGA9P	1	39586612	39586715
RNU6-608P	C21orf15	1	39586612	39586715
KIAA0754	KIAA0754	1	39875175	39882154
BMP8A	BMP8A	1	39957317	39995541
PPIEL	PPIEL	1	39987951	40025370
PABPC4	PABPC4	1	40026484	40042521
HEYL	HEYL	1	40089102	40105348																																		yes	yes	yes	yes	yes	yes	yes
NT5C1A	NT5C1A	1	40124792	40137710
HPCAL4	HPCAL4	1	40144319	40157157
PPIE	PPIE	1	40204516	40229586
BMP8B	BMP8B	1	40223902	40254533
OXCT2	OXCT2	1	40235196	40237020
TRIT1	TRIT1	1	40306705	40349177
MYCL1	MYCL1	1	40367928	40360622	A	MUTATION	CNA
MFSD2A	MFSD2A	1	40420783	40435640
CAP1	CAP1	1	40506254	40538321
PPT1	PPT1	1	40538381	40563142
RNU6-1237P	FAM86D	1	40643515	40643621
RNU6-1237P	GOLGA9P	1	40643515	40643621
RNU6-1237P	C21orf15	1	40643515	40643621
RN7SL326P	FAM86D	1	41270518	41270811
RN7SL326P	GOLGA9P	1	41270518	41270811
RN7SL326P	C21orf15	1	41270518	41270811
HIVEP3	HIVEP3	1	41972035	42384378
GUCA2B	GUCA2B	1	42619091	42621495
GUCA2A	GUCA2A	1	42628361	42630395
FOXJ3	FOXJ3	1	42642209	42800886
RIMKLA	RIMKLA	1	42846467	42889900
ZMYND12	ZMYND12	1	42896000	42921938
ZMYND12	C6orf94	1	42896000	42921938
PPCS	PPCS	1	42922164	42926901
CCDC30	CCDC30	1	43000559	43120335
RNU6-536P	FAM86D	1	43034704	43034810
RNU6-536P	GOLGA9P	1	43034704	43034810
RNU6-536P	C21orf15	1	43034704	43034810
PPIH	PPIH	1	43124047	43142429
YBX1	YBX1	1	43148065	43168020
CLDN19	CLDN19	1	43198763	43205925
LEPRE1	LEPRE1	1	43212005	43232755
C1orf50	C1orf50	1	43232915	43241413
CCDC23	CCDC23	1	43272722	43283059
ERMAP	ERMAP	1	43291248	43310660
ZNF691	ZNF691	1	43312243	43318146
SLC2A1	SLC2A1	1	43391045	43424847
RNU6-880P	FAM86D	1	43457109	43457215
RNU6-880P	GOLGA9P	1	43457109	43457215
RNU6-880P	C21orf15	1	43457109	43457215
RNU6-870P	FAM86D	1	43489220	43489308
RNU6-870P	GOLGA9P	1	43489220	43489308
RNU6-870P	C21orf15	1	43489220	43489308
FAM183A	FAM183A	1	43613593	43622067
FAM183A	C2orf84	1	43613593	43622067
EBNA1BP2	EBNA1BP2	1	43629844	43638241
RNU6-1058P	FAM86D	1	44182138	44182227
RNU6-1058P	GOLGA9P	1	44182138	44182227
RNU6-1058P	C21orf15	1	44182138	44182227
RN7SL479P	FAM86D	1	44582772	44583069
RN7SL479P	GOLGA9P	1	44582772	44583069
RN7SL479P	C21orf15	1	44582772	44583069
RNU6-369P	FAM86D	1	44856394	44856495
RNU6-369P	GOLGA9P	1	44856394	44856495
RNU6-369P	C21orf15	1	44856394	44856495
RNU5E-6P	FAM86D	1	45285555	45285669
RNU5E-6P	GOLGA9P	1	45285555	45285669
RNU5E-6P	C21orf15	1	45285555	45285669
ZSWIM5	C6orf94	1	45482075	45672250
CCDC163P	FAM86D	1	45959597	45965751
CCDC163P	GOLGA9P	1	45959597	45965751
CCDC163P	C21orf15	1	45959597	45965751
sapla	SAPS1	1	46138210	46136875
sapla	SAPS2	1	46138210	46136875
CYP4B1	CYP2D7P1	1	47264669	47285021
CYP4B1	C21orf15	1	47264669	47285021
CYP4Z2P	CYP2D7P1	1	47308766	47366147
CYP4Z2P	C21orf15	1	47308766	47366147
CYP4Z2P	FAM86D	1	47308766	47366147
CYP4Z2P	GOLGA9P	1	47308766	47366147
CYP4A11	CYP2D7P1	1	47394845	47407156
CYP4A11	C21orf15	1	47394845	47407156
CYP4A26P	CYP2D7P1	1	47433351	47433546
CYP4A26P	C21orf15	1	47433351	47433546
CYP4A26P	FAM86D	1	47433351	47433546
CYP4A26P	GOLGA9P	1	47433351	47433546
CYP4A43P	CYP2D7P1	1	47460054	47460174
CYP4A43P	C21orf15	1	47460054	47460174
CYP4A43P	FAM86D	1	47460054	47460174
CYP4A43P	GOLGA9P	1	47460054	47460174
CYP4A27P	CYP2D7P1	1	47466570	47466759
CYP4A27P	C21orf15	1	47466570	47466759
CYP4A27P	FAM86D	1	47466570	47466759
CYP4A27P	GOLGA9P	1	47466570	47466759
CYP4A44P	CYP2D7P1	1	47468667	47468820
CYP4A44P	C21orf15	1	47468667	47468820
CYP4A44P	FAM86D	1	47468667	47468820
CYP4A44P	GOLGA9P	1	47468667	47468820
CYP4X1	CYP2D7P1	1	47489239	47516423
CYP4X1	C21orf15	1	47489239	47516423
CYP4Z1	CYP2D7P1	1	47533159	47583992
CYP4Z1	C21orf15	1	47533159	47583992
CYP4A22	CYP2D7P1	1	47603106	47614526
CYP4A22	C21orf15	1	47603106	47614526
CYP46A4P	CYP2D7P1	1	48555040	48555306
CYP46A4P	C21orf15	1	48555040	48555306
CYP46A4P	FAM86D	1	48555040	48555306
CYP46A4P	GOLGA9P	1	48555040	48555306
SKINTL	FAM86D	1	48567386	48648100
SKINTL	GOLGA9P	1	48567386	48648100
SKINTL	C21orf15	1	48567386	48648100
RNU6-723P	FAM86D	1	48809881	48809987
RNU6-723P	GOLGA9P	1	48809881	48809987
RNU6-723P	C21orf15	1	48809881	48809987
RNU4-61P	FAM86D	1	48913608	48913714
RNU4-61P	GOLGA9P	1	48913608	48913714
RNU4-61P	C21orf15	1	48913608	48913714
ZNF859P	FAM86D	1	50307493	50312072
ZNF859P	GOLGA9P	1	50307493	50312072
ZNF859P	C21orf15	1	50307493	50312072
RNU6-1026P	FAM86D	1	51048076	51048183
RNU6-1026P	GOLGA9P	1	51048076	51048183
RNU6-1026P	C21orf15	1	51048076	51048183
RNU6-1253P	FAM86D	1	51215968	51216025
RNU6-1253P	GOLGA9P	1	51215968	51216025
RNU6-1253P	C21orf15	1	51215968	51216025
RNU6-877P	FAM86D	1	51847980	51848086
RNU6-877P	GOLGA9P	1	51847980	51848086
RNU6-877P	C21orf15	1	51847980	51848086
RNU6-1281P	FAM86D	1	52004297	52004401
RNU6-1281P	GOLGA9P	1	52004297	52004401
RNU6-1281P	C21orf15	1	52004297	52004401
CALR4P	FAM86D	1	52027538	52060569
CALR4P	GOLGA9P	1	52027538	52060569
CALR4P	C21orf15	1	52027538	52060569
RN7SL290P	FAM86D	1	52461412	52461709
RN7SL290P	GOLGA9P	1	52461412	52461709
RN7SL290P	C21orf15	1	52461412	52461709
ZFYVE9	C6orf94	1	52607765	52812358
RN7SL788P	FAM86D	1	52615777	52616089
RN7SL788P	GOLGA9P	1	52615777	52616089
RN7SL788P	C21orf15	1	52615777	52616089
ZCCHC11	C6orf94	1	52888947	53018762
FAM159A	C2orf84	1	53099065	53122737
RN7SL62P	FAM86D	1	53180071	53180365
RN7SL62P	GOLGA9P	1	53180071	53180365
RN7SL62P	C21orf15	1	53180071	53180365
RNU2-30P	FAM86D	1	53219994	53220134
RNU2-30P	GOLGA9P	1	53219994	53220134
RNU2-30P	C21orf15	1	53219994	53220134
RNU6-969P	FAM86D	1	53270780	53270884
RNU6-969P	GOLGA9P	1	53270780	53270884
RNU6-969P	C21orf15	1	53270780	53270884
SLC25A3P1	PDIA3P	1	53904042	53905693
FLJ40434	PDIA3P	1	53905693	53902703
FAM151A	C2orf84	1	55074849	55089200
RNU6-830P	FAM86D	1	55864187	55864293
RNU6-830P	GOLGA9P	1	55864187	55864293
RNU6-830P	C21orf15	1	55864187	55864293
DAB1	C19orf51	1	57463578	58716211
OMA1	C19orf51	1	58946390	59012446														yes	yes	yes	yes																								yes
RN7SL713P	FAM86D	1	59031301	59031604
RN7SL713P	GOLGA9P	1	59031301	59031604
RN7SL713P	C21orf15	1	59031301	59031604
CYP2J2	CYP2D7P1	1	60358979	60392423
CYP2J2	C21orf15	1	60358979	60392423
RN7SL475P	FAM86D	1	60440431	60440726
RN7SL475P	GOLGA9P	1	60440431	60440726
RN7SL475P	C21orf15	1	60440431	60440726
NFIA	NFIA	1	61547979	61928460
TM2D1	TM2D1	1	62146718	62191095
INADL	INADL	1	62208148	62629591
RNU6-414P	FAM86D	1	62282091	62282194
RNU6-414P	GOLGA9P	1	62282091	62282194
RNU6-414P	C21orf15	1	62282091	62282194
RNU6-1177P	FAM86D	1	62318171	62318274
RNU6-1177P	GOLGA9P	1	62318171	62318274
RNU6-1177P	C21orf15	1	62318171	62318274
RN7SL180P	FAM86D	1	62538120	62538411
RN7SL180P	GOLGA9P	1	62538120	62538411
RN7SL180P	C21orf15	1	62538120	62538411
RNU6-371P	FAM86D	1	62763821	62763928
RNU6-371P	GOLGA9P	1	62763821	62763928
RNU6-371P	C21orf15	1	62763821	62763928
RN7SL488P	FAM86D	1	63995288	63995569
RN7SL488P	GOLGA9P	1	63995288	63995569
RN7SL488P	C21orf15	1	63995288	63995569
RN7SL130P	FAM86D	1	64121414	64121716
RN7SL130P	GOLGA9P	1	64121414	64121716
RN7SL130P	C21orf15	1	64121414	64121716
RNU6-809P	FAM86D	1	64494566	64494672
RNU6-809P	GOLGA9P	1	64494566	64494672
RNU6-809P	C21orf15	1	64494566	64494672
RNU6-1176P	FAM86D	1	65488651	65488757
RNU6-1176P	GOLGA9P	1	65488651	65488757
RNU6-1176P	C21orf15	1	65488651	65488757
RNU2-15P	FAM86D	1	65881499	65881689
RNU2-15P	GOLGA9P	1	65881499	65881689
RNU2-15P	C21orf15	1	65881499	65881689
RN7SL854P	FAM86D	1	66226743	66227035
RN7SL854P	GOLGA9P	1	66226743	66227035
RN7SL854P	C21orf15	1	66226743	66227035
RNU4-88P	FAM86D	1	66560144	66560229
RNU4-88P	GOLGA9P	1	66560144	66560229
RNU4-88P	C21orf15	1	66560144	66560229
RNU6-586P	FAM86D	1	67661823	67661926
RNU6-586P	GOLGA9P	1	67661823	67661926
RNU6-586P	C21orf15	1	67661823	67661926
RNU4ATAC4P	FAM86D	1	67733284	67733409
RNU4ATAC4P	GOLGA9P	1	67733284	67733409
RNU4ATAC4P	C21orf15	1	67733284	67733409
RNU6-387P	FAM86D	1	67882897	67883001
RNU6-387P	GOLGA9P	1	67882897	67883001
RNU6-387P	C21orf15	1	67882897	67883001
RNU6-1031P	FAM86D	1	68006810	68006916
RNU6-1031P	GOLGA9P	1	68006810	68006916
RNU6-1031P	C21orf15	1	68006810	68006916
RN7SL392P	FAM86D	1	68122516	68122812
RN7SL392P	GOLGA9P	1	68122516	68122812
RN7SL392P	C21orf15	1	68122516	68122812
RN7SL538P	FAM86D	1	70345275	70345577
RN7SL538P	GOLGA9P	1	70345275	70345577
RN7SL538P	C21orf15	1	70345275	70345577
RN7SL242P	FAM86D	1	70645829	70646123
RN7SL242P	GOLGA9P	1	70645829	70646123
RN7SL242P	C21orf15	1	70645829	70646123
ZRANB2	C6orf94	1	71528973	71546972
RNU6-1246P	FAM86D	1	73183346	73183452
RNU6-1246P	GOLGA9P	1	73183346	73183452
RNU6-1246P	C21orf15	1	73183346	73183452
RNU4ATAC8P	FAM86D	1	74349396	74349505
RNU4ATAC8P	GOLGA9P	1	74349396	74349505
RNU4ATAC8P	C21orf15	1	74349396	74349505
RNU6-622P	FAM86D	1	75648730	75648832
RNU6-622P	GOLGA9P	1	75648730	75648832
RNU6-622P	C21orf15	1	75648730	75648832
RNU6-503P	FAM86D	1	76003700	76003804
RNU6-503P	GOLGA9P	1	76003700	76003804
RNU6-503P	C21orf15	1	76003700	76003804
RNU6-161P	FAM86D	1	77218820	77218925
RNU6-161P	GOLGA9P	1	77218820	77218925
RNU6-161P	C21orf15	1	77218820	77218925
ZZZ3	C6orf94	1	78030189	78148343
RN7SL370P	FAM86D	1	78111009	78111301
RN7SL370P	GOLGA9P	1	78111009	78111301
RN7SL370P	C21orf15	1	78111009	78111301
FAM73A	C2orf84	1	78245308	78345225
RNU6-1102P	FAM86D	1	78554672	78554767
RNU6-1102P	GOLGA9P	1	78554672	78554767
RNU6-1102P	C21orf15	1	78554672	78554767
PRKACB	PRKACB	1	84543657	84704181
SAMD13	SAMD13	1	84768333	84816481														yes	yes	yes	yes
UOX	UOX	1	84830640	84863576
UOX	FAM86D	1	84830640	84863576
UOX	GOLGA9P	1	84830640	84863576
UOX	C21orf15	1	84830640	84863576
DNASE2B	DNASE2B	1	84864214	84880691
RPF1	RPF1	1	84944919	84964033
GNG5	GNG5	1	84964005	84972262
SPATA1	SPATA1	1	84971974	85031877
CTBS	CTBS	1	85018803	85040163
C1orf180	C1orf180	1	85093913	85100703
SSX2IP	SSX2IP	1	85109389	85156240
LPAR3	LPAR3	1	85279085	85358896
MCOLN2	MCOLN2	1	85391265	85462796																																									yes
MCOLN3	MCOLN3	1	85483764	85514223
WDR63	WDR63	1	85527980	85598821
SYDE2	SYDE2	1	85623355	85666728
C1orf52	C1orf52	1	85715636	85725355
BCL10	BCL10	1	85731459	85742587	T																																	yes	yes	yes	yes	yes	yes	yes	yes
DDAH1	DDAH1	1	85784167	86044046
CYR61	CYR61	1	86046443	86049648
ZNHIT6	ZNHIT6	1	86115105	86174116
ZNHIT6	C6orf94	1	86115105	86174116
COL24A1	COL24A1	1	86194915	86622121
ODF2L	ODF2L	1	86815776	86862025
CLCA2	CLCA2	1	86889768	86922240
CLCA1	CLCA1	1	86934525	86965974
CLCA4	CLCA4	1	87012758	87046432
CLCA3P	CLCA3P	1	87099958	87121059
CLCA3P	FAM86D	1	87099958	87121059
CLCA3P	GOLGA9P	1	87099958	87121059
CLCA3P	C21orf15	1	87099958	87121059
SH3GLB1	SH3GLB1	1	87170252	87213867
HS2ST1	HS2ST1	1	87380334	87564125
LMO4	LMO4	1	87794150	87814607																																									yes
RN7SL583P	FAM86D	1	88943514	88943797
RN7SL583P	GOLGA9P	1	88943514	88943797
RN7SL583P	C21orf15	1	88943514	88943797
PKN2	PKN2	1	89149921	89301938																																									yes
RNU6-125P	FAM86D	1	89282462	89282568
RNU6-125P	GOLGA9P	1	89282462	89282568
RNU6-125P	C21orf15	1	89282462	89282568
GTF2B	GTF2B	1	89318320	89357301					yes
CCBL2	CCBL2	1	89401455	89458643
RBMXL1	RBMXL1	1	89445138	89458643														yes	yes	yes	yes																								yes
GBP3	GBP3	1	89472359	89488549
GBP1	GBP1	1	89517986	89531043
GBP2	GBP2	1	89571815	89591842
GBP7	GBP7	1	89597433	89641723
GBP4	GBP4	1	89646830	89664633
GBP5	GBP5	1	89724633	89738544
GBP6	GBP6	1	89829435	89853719
LOC400759	LOC400759	1	89873109	89892085
LRRC8B	LRRC8B	1	89990396	90063420
LRRC8C	LRRC8C	1	90098643	90185094
LRRC8D	LRRC8D	1	90287479	90401989
LRRC8D	FAM86D	1	90287479	90401989
GEMIN8P4	GEMIN8P4	1	90458823	90460525
ZNF326	ZNF326	1	90460677	90472000
RNU6-695P	FAM86D	1	90719014	90719117
RNU6-695P	GOLGA9P	1	90719014	90719117
RNU6-695P	C21orf15	1	90719014	90719117
BARHL2	BARHL2	1	91177578	91182794
PHKA1P1	CSNK1A1P	1	91358549	91359169														yes	yes	yes	yes																								yes
ZNF644	ZNF644	1	91380856	91487812
HFM1	HFM1	1	91726322	91870426
CDC7	CDC7	1	91966403	91991321																																									yes
HSP90B3P	HSP90B3P	1	92100568	92109639
HSP90B3P	FAM86D	1	92100568	92109639
HSP90B3P	GOLGA9P	1	92100568	92109639
HSP90B3P	C21orf15	1	92100568	92109639
TGFBR3	TGFBR3	1	92145899	92351836
RN7SL653P	FAM86D	1	92295333	92295631
RN7SL653P	GOLGA9P	1	92295333	92295631
RN7SL653P	C21orf15	1	92295333	92295631
RN7SL235P	FAM86D	1	92404826	92405131
RN7SL235P	GOLGA9P	1	92404826	92405131
RN7SL235P	C21orf15	1	92404826	92405131
BRDT	BRDT	1	92414927	92479985
EPHX4	EPHX4	1	92495532	92529093
LPCAT2BP	FAM86D	1	92531863	92533396
LPCAT2BP	GOLGA9P	1	92531863	92533396
LPCAT2BP	C21orf15	1	92531863	92533396
BTBD8	BTBD8	1	92545861	92613401
KIAA1107	KIAA1107	1	92632608	92650280
C1orf146	C1orf146	1	92683572	92711367
GLMN	GLMN	1	92711954	92764566
RPAP2	RPAP2	1	92764521	92853732
RN7SL824P	FAM86D	1	92867948	92868242
RN7SL824P	GOLGA9P	1	92867948	92868242
RN7SL824P	C21orf15	1	92867948	92868242
GFI1	GFI1	1	92940317	92951628
EVI5	EVI5	1	92974252	93257961
RNU4-59P	FAM86D	1	93166376	93166491
RNU4-59P	GOLGA9P	1	93166376	93166491
RNU4-59P	C21orf15	1	93166376	93166491
RPL5	RPL5	1	93297593	93307481	Mis, N, F						yes	yes	yes	yes	yes	yes	yes
SNORD21	SNORD21	1	93302845	93302940
SNORA66	SNORA66	1	93306275	93306408
FAM69A	FAM69A	1	93307716	93427079
FAM69A	C2orf84	1	93307716	93427079
SNORA51	SNORA51	1	93311616	93311739
RNU6-970P	FAM86D	1	93435161	93435267
RNU6-970P	GOLGA9P	1	93435161	93435267
RNU6-970P	C21orf15	1	93435161	93435267
RN7SL692P	FAM86D	1	93440386	93440680
RN7SL692P	GOLGA9P	1	93440386	93440680
RN7SL692P	C21orf15	1	93440386	93440680
RNU6-210P	FAM86D	1	93475814	93475908
RNU6-210P	GOLGA9P	1	93475814	93475908
RNU6-210P	C21orf15	1	93475814	93475908
MTF2	MTF2	1	93544791	93604638
TMED5	TMED5	1	93615298	93646246
CCDC18	CCDC18	1	93646272	93744287
DR1	DR1	1	93811477	93828148
hsa-mir-760	hsa-mir-760	1	93846832	93846911
FNBP1L	FNBP1L	1	93913687	94020218
BCAR3	BCAR3	1	94027342	94147394
DNTTIP2	DNTTIP2	1	94335013	94344762
GCLM	GCLM	1	94352589	94375012																																									yes
ABCA4	ABCA4	1	94458393	94586705
RN7SL440P	FAM86D	1	94616294	94616610
RN7SL440P	GOLGA9P	1	94616294	94616610
RN7SL440P	C21orf15	1	94616294	94616610
ARHGAP29	ARHGAP29	1	94634462	94703307														yes	yes	yes	yes	yes	yes	yes	yes	yes	yes
ABCD3	ABCD3	1	94883932	94984219																																									yes
F3	F3	1	94994731	95007413																																									yes
SLC44A3	SLC44A3	1	95285897	95360803
CNN3	CNN3	1	95362504	95392779
ALG14	ALG14	1	95448278	95538507
TMEM56	TMEM56	1	95558072	95663161
RWDD3	RWDD3	1	95699710	95712781
RNU1-130P	FAM86D	1	96691457	96691616
RNU1-130P	GOLGA9P	1	96691457	96691616
RNU1-130P	C21orf15	1	96691457	96691616
RN7SL831P	FAM86D	1	97048765	97049081
RN7SL831P	GOLGA9P	1	97048765	97049081
RN7SL831P	C21orf15	1	97048765	97049081
PTBP2	PTBP2	1	97187160	97280605																																									yes
DPYD	DPYD	1	97543299	98386615
hsa-mir-137	hsa-mir-137	1	98046070	98046171
SNX7	SNX7	1	99127235	99226056
LPPR5	LPPR5	1	99355800	99470449
LPPR4	LPPR4	1	99729847	99775138
PALMD	PALMD	1	100111430	100160097																																									yes
FRRS1	FRRS1	1	100174258	100231349
RNU4-75P	FAM86D	1	100250296	100250441
RNU4-75P	GOLGA9P	1	100250296	100250441
RNU4-75P	C21orf15	1	100250296	100250441
hsa-mir-553	hsa-mir-553	1	100281241	100281308
AGL	AGL	1	100316530	100389579
SLC35A3	SLC35A3	1	100435991	100492534					yes																																				yes
RNU6-750P	FAM86D	1	100444495	100444601
RNU6-750P	GOLGA9P	1	100444495	100444601
RNU6-750P	C21orf15	1	100444495	100444601
RNU6-1318P	FAM86D	1	100466193	100466295
RNU6-1318P	GOLGA9P	1	100466193	100466295
RNU6-1318P	C21orf15	1	100466193	100466295
HIAT1	HIAT1	1	100503788	100548929																																		yes	yes	yes	yes	yes	yes	yes
SASS6	SASS6	1	100549101	100598511
CCDC76	CCDC76	1	100598009	100616060
LRRC39	LRRC39	1	100614003	100643829
DBT	DBT	1	100652477	100715409
RTCD1	RTCD1	1	100731714	100758327
CDC14A	CDC14A	1	100818022	100965021
GPR88	GPR88	1	101003727	101007583
VCAM1	VCAM1	1	101185195	101204601
EXTL2	EXTL2	1	101337927	101360735
SLC30A7	SLC30A7	1	101361631	101447311
DPH5	DPH5	1	101455179	101491362
S1PR1	S1PR1	1	101702304	101707076
RNU6-31P	FAM86D	1	101806424	101806451
RNU6-31P	GOLGA9P	1	101806424	101806451
RNU6-31P	C21orf15	1	101806424	101806451
RNU6-965P	FAM86D	1	102194198	102194293
RNU6-965P	GOLGA9P	1	102194198	102194293
RNU6-965P	C21orf15	1	102194198	102194293
OLFM3	OLFM3	1	102268122	102462790
RNU6-352P	FAM86D	1	102325407	102325513
RNU6-352P	GOLGA9P	1	102325407	102325513
RNU6-352P	C21orf15	1	102325407	102325513
COL11A1	COL11A1	1	103342022	103574052
RNPC3	RNPC3	1	104068577	104097859
AMY2B	AMY2B	1	104097265	104122156
AMY2B	PLDN	1	104097265	104122156
LOC648740	LOC648740	1	104112026	104114013
AMY2A	AMY2A	1	104159998	104168400																																									yes
AMY2A	PLDN	1	104159998	104168400																																									yes
AMY1A	AMY1A|276|3of3	1	104198140	104207173
alpha-amylase	PLDN	1	104210835	104210727
PRMT6	PRMT6	1	107599266	107601916
NTNG1	NTNG1	1	107682744	108024475
VAV3	VAV3	1	108113781	108231126
SLC25A24	SLC25A24	1	108677343	108735431
NBPF4	NBPF4	1	108765962	108786703
NBPF5	FAM86D	1	108918421	108953441
NBPF5	GOLGA9P	1	108918421	108953441
NBPF5	C21orf15	1	108918421	108953441
NBPF5P	FAM86D	1	108918460	108953436
NBPF5P	GOLGA9P	1	108918460	108953436
NBPF5P	C21orf15	1	108918460	108953436
NBPF6	NBPF6	1	108992903	109013260
FAM102B	FAM102B	1	109102970	109181949
C1orf59	C1orf59	1	109204235	109190910
PRPF38B	PRPF38B	1	109234931	109244422
FNDC7	FNDC7	1	109255555	109285367
STXBP3	STXBP3	1	109289284	109352148
AKNAD1	AKNAD1	1	109358519	109400864
GPSM2	GPSM2	1	109419602	109473044					yes
CLCC1	CLCC1	1	109472129	109506121
WDR47	WDR47	1	109512837	109584850					yes																																				yes
hsa-mir-197	hsa-mir-197	1	109598893	109598967
TAF13	TAF13	1	109606997	109618624
TMEM167B	TMEM167B	1	109633402	109639554																																									yes
SCARNA2	SCARNA2	1	109642814	109643234
C1orf194	C1orf194	1	109648572	109656479
KIAA1324	KIAA1324	1	109656584	109749403
SARS	SARS	1	109756514	109780804
CELSR2	CELSR2	1	109792640	109818378
PSRC1	PSRC1	1	109822175	109825790
MYBPHL	MYBPHL	1	109834986	109849663
SORT1	SORT1	1	109852187	109940563														yes	yes	yes	yes
PSMA5	PSMA5	1	109941652	109969108														yes	yes	yes	yes																								yes
SYPL2	SYPL2	1	110009099	110024764
ATXN7L2	ATXN7L2	1	110026560	110035420
CYB561D1	CYB561D1	1	110036700	110043063
AMIGO1	AMIGO1	1	110049445	110052336
GPR61	GPR61	1	110082493	110088455
GNAI3	GNAI3	1	110091185	110138454
GNAT2	GNAT2	1	110145888	110155705
AMPD2	AMPD2	1	110163202	110174677																																									yes
GSTM4	GSTM4	1	110198697	110204331
GSTM2	GSTM2	1	110210643	110226619
GSTM1	GSTM1	1	110230417	110236367
GSTM5	GSTM5	1	110254863	110260890
GSTM3	GSTM3	1	110276553	110283660																																									yes
EPS8L3	EPS8L3	1	110292701	110306644
CSF1	CSF1	1	110453232	110473616
AHCYL1	AHCYL1	1	110527386	110566364
FAM40A	FAM40A	1	110574200	110617263
ALX3	ALX3	1	110602996	110613322
UBL4B	UBL4B	1	110655061	110656569
SLC6A17	SLC6A17	1	110693131	110744823
KCNC4	KCNC4	1	110753335	110776674					yes
SNORA25	SNORA25	1	110815106	110815229
RBM15	RBM15	1	110881944	110889303	T
SLC16A4	SLC16A4	1	110905472	110933704
HBXIP	HBXIP	1	110950564	110943821
PROK1	PROK1	1	110993787	110999976
CYMP	CYMP	1	111023387	111033891
KCNA10	KCNA10	1	111059838	111061797
KCNA2	KCNA2	1	111136201	111174096
KCNA3	KCNA3	1	111196185	111214397
CD53	CD53	1	111415721	111442558
C1orf103	C1orf103	1	111507636	111489805
DRAM2	DRAM2	1	111659953	111682838
CEPT1	CEPT1	1	111682832	111727724														yes	yes	yes	yes																								yes
DENND2D	DENND2D	1	111728590	111743325
CHI3L2	CHI3L2	1	111770280	111786062
LOC149620	LOC149620	1	111813682	111828734
CHIA	CHIA	1	111833473	111863188
C1orf88	C1orf88	1	111888910	111895639
OVGP1	OVGP1	1	111956936	111970399																																									yes
WDR77	WDR77	1	111982511	111991830
ATP5F1	ATP5F1	1	111991742	112004525
C1orf162	C1orf162	1	112016490	112021134																																									yes
RNU6-792P	FAM86D	1	112032939	112033045
RNU6-792P	GOLGA9P	1	112032939	112033045
RNU6-792P	C21orf15	1	112032939	112033045
ADORA3	ADORA3	1	112042050	112046743
RAP1A	RAP1A	1	112162768	112259317					yes																																				yes
RNU6-151P	FAM86D	1	112193053	112193159
RNU6-151P	GOLGA9P	1	112193053	112193159
RNU6-151P	C21orf15	1	112193053	112193159
DDX20	DDX20	1	112298189	112310199
C1orf183	C1orf183	1	112298446	112223252
KCND3	KCND3	1	112318453	112531777
hsa-mir-4256	hsa-mir-4256	1	112461770	112461833
CTTNBP2NL	CTTNBP2NL	1	112938799	113003786
WNT2B	WNT2B	1	113009162	113063910
ST7L	ST7L	1	113066140	113162040		MUTATION
CAPZA1	CAPZA1	1	113162074	113214241
MOV10	MOV10	1	113217094	113243368
RHOC	RHOC	1	113243748	113249678
PPM1J	PPM1J	1	113252615	113257950
FAM19A3	FAM19A3	1	113263188	113269856
SLC16A1	SLC16A1	1	113454469	113498685
AFARP1	AFARP1	1	113465972	113467295
LRIG2	LRIG2	1	113615830	113667342
MAGI3	MAGI3	1	113933474	114228545																																									yes
PHTF1	PHTF1	1	114239823	114301777
RSBN1	RSBN1	1	114304453	114355070
PTPN22	PTPN22	1	114356432	114414375
BCL2L15	BCL2L15	1	114419435	114430169
AP4B1	AP4B1	1	114437370	114447741
DCLRE1B	DCLRE1B	1	114447914	114456708
HIPK1	HIPK1	1	114496498	114520491
OLFML3	OLFML3	1	114522012	114524876
SYT6	SYT6	1	114631913	114695062
TRIM33	TRIM33	1	114935398	115053781	T
BCAS2	BCAS2	1	115110180	115124265
DENND2C	DENND2C	1	115127195	115212732
AMPD1	AMPD1	1	115215719	115238239
RN7SL432P	FAM86D	1	115240250	115240545
RN7SL432P	GOLGA9P	1	115240250	115240545
RN7SL432P	C21orf15	1	115240250	115240545
NRAS	NRAS	1	115247084	115259515	Mis	MUTATION	Mutation	Mutations in the RAS family of proteins have frequently observed across cancer types. The amino acid positions account for the overwhelming majority of these mutations, G12, G13 and Q61. The isoforms, despite their raw similarity, also behave very differently when expressed in non-native tissue types, likely due to differences in the C-terminal hyper-variable regions. Mis-regulation of isoform ex…
CSDE1	CSDE1	1	115259533	115300671
SIKE1	SIKE1	1	115312104	115323308
NR1H5P	FAM86D	1	115379848	115394074
NR1H5P	GOLGA9P	1	115379848	115394074
NR1H5P	C21orf15	1	115379848	115394074
SYCP1	SYCP1	1	115397423	115537990
TSHB	TSHB	1	115576566	115576930
TSPAN2	TSPAN2	1	115590632	115632121
NGF	NGF	1	115828536	115880857																																									yes
RN7SL420P	FAM86D	1	116149092	116149390
RN7SL420P	GOLGA9P	1	116149092	116149390
RN7SL420P	C21orf15	1	116149092	116149390
SNORA42	SNORA42	1	116164493	116164626
VANGL1	VANGL1	1	116184573	116240845					yes
CASQ2	CASQ2	1	116242625	116311426
NHLH2	NHLH2	1	116378998	116383747
SLC22A15	SLC22A15	1	116519118	116612675
C1orf161	C1orf161	1	116654377	116677861
hsa-mir-320b-1	hsa-mir-320b-1	1	116671749	116671827
ATP1A1	ATP1A1	1	116915794	116947396	Mis, O
ATP1A1OS	C1orf203	1	116934869	116961244
ATP1A1-AS1	C1orf203	1	116941621	116961197
RNU6-817P	FAM86D	1	116956388	116956491
RNU6-817P	GOLGA9P	1	116956388	116956491
RNU6-817P	C21orf15	1	116956388	116956491
CD58	CD58	1	117057155	117113715
IGSF3	IGSF3	1	117117019	117209578
CD2	CD2	1	117297085	117311851
SNORA40	SNORA40	1	118231243	118231364
RNU1-75P	FAM86D	1	119874020	119874148
RNU1-75P	GOLGA9P	1	119874020	119874148
RNU1-75P	C21orf15	1	119874020	119874148
NOTCH2	NOTCH2	1	120477735	120612317	N, F, Mis	MUTATION	Mutation
RNU6-465P	FAM86D	1	120669562	120669662
RNU6-465P	GOLGA9P	1	120669562	120669662
RNU6-465P	C21orf15	1	120669562	120669662
FAM72B	FAM72B	1	120839004	120855681
HIST2H2BA	HIST2H2BA	1	120906033	120914842
FCGR1B	FCGR1B	1	120927646	120935944
EMBP1	LOC647121	1	121260909	121313686
ANKRD20A12P	FAM86D	1	142697420	142713605
ANKRD20A12P	GOLGA9P	1	142697420	142713605
ANKRD20A12P	C21orf15	1	142697420	142713605
ANKRD20A14P	FAM86D	1	142803532	142827235
ANKRD20A14P	GOLGA9P	1	142803532	142827235
ANKRD20A14P	C21orf15	1	142803532	142827235
RNU1-13P	FAM86D	1	143673128	143673290
RNU1-13P	GOLGA9P	1	143673128	143673290
RNU1-13P	C21orf15	1	143673128	143673290
PPIAL4G	PPIAL4G	1	143767143	143767881
FAM72D	FAM72D	1	143896451	143913143
FAM72D	FAM86D	1	143896451	143913143
LINC00623	LOC728855|728855|2of2	1	144298163	144340759
LOC728855	LOC728855|728855|2of2	1	144341806	144300468
LOC728875	LOC728875|728875|2of2	1	144522020	144478395
RNU1-59P	FAM86D	1	144534038	144534199
RNU1-59P	GOLGA9P	1	144534038	144534199
RNU1-59P	C21orf15	1	144534038	144534199
C1orf152	C1orf152	1	144612824	144610663
NBPF9	NBPF9	1	144614958	145370304
RNU2-38P	FAM86D	1	144944672	144944750
RNU2-38P	GOLGA9P	1	144944672	144944750
RNU2-38P	C21orf15	1	144944672	144944750
PDE4DIP	PDE4DIP	1	144951760	144997111	T
SEC22B	SEC22B	1	145096406	145116997
RNU6-1071P	FAM86D	1	145149740	145149840
RNU6-1071P	GOLGA9P	1	145149740	145149840
RNU6-1071P	C21orf15	1	145149740	145149840
NOTCH2NL	NOTCH2NL	1	145209112	145286270							yes	yes	yes	yes	yes	yes	yes
NBPF10	NBPF10	1	145293370	146466121
HFE2	HFE2	1	145413190	145417545
TXNIP	TXNIP	1	145438437	145442628
POLR3GL	POLR3GL	1	145456235	145470387					yes																																				yes
ANKRD34A	ANKRD34A	1	145470507	145475647
LIX1L	LIX1L	1	145477066	145501669																																									yes
RBM8A	RBM8A	1	145507556	145513535
GNRHR2	GNRHR2	1	145509751	145516076
GNRHR2	FAM86D	1	145509751	145516076
GNRHR2	GOLGA9P	1	145509751	145516076
GNRHR2	C21orf15	1	145509751	145516076
PEX11B	PEX11B	1	145516164	145523732
ITGA10	ITGA10	1	145524989	145543868
ANKRD35	ANKRD35	1	145549208	145568526																								yes	yes	yes	yes	yes	yes	yes	yes	yes	yes
PIAS3	PIAS3	1	145575987	145586546
NUDT17	NUDT17	1	145586492	145589435
POLR3C	POLR3C	1	145592604	145610884
RNF115	RNF115	1	145610989	145689005
CD160	CD160	1	145695797	145715639
PDZK1	PDZK1	1	145727665	145764206
GPR89A	GPR89A	1	145764594	145827103					yes
GPR89C	GPR89C|728932|2of2	1	145883868	145924373
PDZK1P2	PDZK1P1|728939|2of2	1	145924387	145945477
PDZK1P1	PDZK1P1|728939|2of2	1	145924388	145942619
RNU1-137P	FAM86D	1	145944938	145945104
RNU1-137P	GOLGA9P	1	145944938	145945104
RNU1-137P	C21orf15	1	145944938	145945104
LOC728989	LOC728989	1	146490894	146514599
NBPF13P	FAM86D	1	146571065	146585928
NBPF13P	GOLGA9P	1	146571065	146585928
NBPF13P	C21orf15	1	146571065	146585928
PRKAB2	PRKAB2	1	146626684	146644168														yes	yes	yes	yes
PDIA3P1	PDIA3P	1	146649429	146651528
FMO5	FMO5	1	146655883	146697230
CHD1L	CHD1L	1	146714290	146767447
BCL9	BCL9	1	147013270	147098020	T
ACP6	ACP6	1	147119167	147142634					yes
RN7SL261P	FAM86D	1	147161375	147161681
RN7SL261P	GOLGA9P	1	147161375	147161681
RN7SL261P	C21orf15	1	147161375	147161681
GJA5	GJA5	1	147228331	147232714
GJA8	GJA8	1	147374945	147381395
GPR89B	GPR89B	1	147400505	147465753
GPR89B	GPR89C|728932|2of2	1	147400505	147465753
RNU1-129P	FAM86D	1	147486649	147486815
RNU1-129P	GOLGA9P	1	147486649	147486815
RNU1-129P	C21orf15	1	147486649	147486815
NBPF11	LOC200030|200030|2of2	1	147574322	147624469
NBPF24	LOC200030|200030|2of2	1	147574428	147634886
RNU1-120P	FAM86D	1	147735751	147735907
RNU1-120P	GOLGA9P	1	147735751	147735907
RNU1-120P	C21orf15	1	147735751	147735907
RNU1-122P	FAM86D	1	147806736	147806886
RNU1-122P	GOLGA9P	1	147806736	147806886
RNU1-122P	C21orf15	1	147806736	147806886
RNU1-135P	FAM86D	1	147857985	147858119
RNU1-135P	GOLGA9P	1	147857985	147858119
RNU1-135P	C21orf15	1	147857985	147858119
PPIAL4D	PPIAL4D|645142|2of2	1	148201751	148202536
PPIAL4E	PPIAL4E	1	148201751	148202536
NBPF14	NBPF14	1	148250248	148346756
NBPF25P	FAM86D	1	148250249	149109725
NBPF25P	GOLGA9P	1	148250249	149109725
NBPF25P	C21orf15	1	148250249	149109725
NBPF15	NBPF15	1	148560846	148596267
NBPF16	NBPF16	1	148739443	148758311
LOC645166	LOC645166	1	148928312	148951595
NBPF23	FAM86D	1	149089875	149130302
NBPF23	GOLGA9P	1	149089875	149130302
NBPF23	C21orf15	1	149089875	149130302
RNU1-114P	FAM86D	1	149146714	149146879
RNU1-114P	GOLGA9P	1	149146714	149146879
RNU1-114P	C21orf15	1	149146714	149146879
RNU1-92P	FAM86D	1	149215166	149215300
RNU1-92P	GOLGA9P	1	149215166	149215300
RNU1-92P	C21orf15	1	149215166	149215300
RNU1-5	FAM86D	1	149224230	149223329
RNU1-5	GOLGA9P	1	149224230	149223329
RNU1-5	C21orf15	1	149224230	149223329
RNU1-143P	FAM86D	1	149286177	149286322
RNU1-143P	GOLGA9P	1	149286177	149286322
RNU1-143P	C21orf15	1	149286177	149286322
LOC388692	LOC388692	1	149287129	149291743
FAM231D	FAM86D	1	149287450	149291743
FCGR1C	FCGR1C	1	149369293	149378303
FCGR1C	FAM86D	1	149369293	149378303
FCGR1C	GOLGA9P	1	149369293	149378303
FCGR1C	C21orf15	1	149369293	149378303
PPIAL4B	PPIAL4B	1	149553002	149553787
PPIAL4C	PPIAL4C|653598|2of2	1	149553002	149553787
RNU1-68P	FAM86D	1	149671723	149671868
RNU1-68P	GOLGA9P	1	149671723	149671868
RNU1-68P	C21orf15	1	149671723	149671868
HIST2H2BF	HIST2H2BF|440689|2of2	1	149754244	149783928																																										yes	yes	yes	yes
FCGR1A	FCGR1A	1	149754249	149764074
HIST2H3D	HIST2H3D	1	149784779	149785236
HIST2H4A	HIST2H4A|8370|2of2	1	149804220	149804616
HIST2H3C	HIST2H3C|126961|2of2	1	149812258	149812765
HIST2H2AA3	HIST2H2AA3|8337|2of2	1	149813784	149814318
HIST2H2BE	HIST2H2BE	1	149856009	149858232
HIST2H2AC	HIST2H2AC	1	149858524	149858961
HIST2H2AB	HIST2H2AB	1	149859018	149859466																																									yes
BOLA1	BOLA1	1	149871154	149872348
SV2A	SV2A	1	149874871	149889434														yes	yes	yes	yes																								yes
SF3B4	SF3B4	1	149895208	149900144							yes	yes	yes	yes	yes	yes	yes	yes	yes	yes	yes																								yes
MTMR11	MTMR11	1	149900542	149908791
OTUD7B	OTUD7B	1	149912228	149982686
VPS45	VPS45	1	150039349	150117505
PLEKHO1	PLEKHO1	1	150122169	150131825
RN7SL480P	FAM86D	1	150183930	150184221
RN7SL480P	GOLGA9P	1	150183930	150184221
RN7SL480P	C21orf15	1	150183930	150184221
ANP32E	ANP32E	1	150190716	150207026
RNU2-17P	FAM86D	1	150209315	150209504
RNU2-17P	GOLGA9P	1	150209315	150209504
RNU2-17P	C21orf15	1	150209315	150209504
CA14	CA14	1	150230217	150237480
APH1A	APH1A	1	150237798	150241609
C1orf54	C1orf54	1	150245182	150253335					yes
C1orf51	C1orf51	1	150254953	150259505
MRPS21	MRPS21	1	150266261	150281414
PRPF3	PRPF3	1	150293927	150325704						yes
RPRD2	RPRD2	1	150336586	150449041
TARS2	TARS2	1	150459839	150480085
ECM1	ECM1	1	150480486	150486265
ADAMTSL4	ADAMTSL4	1	150521844	150533412
RN7SL473P	FAM86D	1	150539040	150539336
RN7SL473P	GOLGA9P	1	150539040	150539336
RN7SL473P	C21orf15	1	150539040	150539336
RN7SL600P	FAM86D	1	150541449	150541745
RN7SL600P	GOLGA9P	1	150541449	150541745
RN7SL600P	C21orf15	1	150541449	150541745
MCL1	MCL1	1	150547026	150552214
hsa-mir-4257	hsa-mir-4257	1	150551929	150552014
ENSA	ENSA	1	150594598	150602098
GOLPH3L	GOLPH3L	1	150618700	150669672						yes
HORMAD1	HORMAD1	1	150670534	150693364														yes	yes	yes	yes
RNU6-1042P	FAM86D	1	150674342	150674448
RNU6-1042P	GOLGA9P	1	150674342	150674448
RNU6-1042P	C21orf15	1	150674342	150674448
CTSS	CTSS	1	150702671	150738433
CTSK	CTSK	1	150768683	150780917
ARNT	ARNT	1	150782180	150849244	T
RNU6-1309P	FAM86D	1	150785067	150785174
RNU6-1309P	GOLGA9P	1	150785067	150785174
RNU6-1309P	C21orf15	1	150785067	150785174
SETDB1	SETDB1	1	150898814	150937220						yes
LASS2	LASS2	1	150947480	150937649
ANXA9	ANXA9	1	150954498	150968114
FAM63A	FAM63A	1	150969300	150980854
FAM63A	C2orf84	1	150969300	150980854
PRUNE	PRUNE	1	150980972	151008189
RNU6-884P	FAM86D	1	150995222	150995328
RNU6-884P	GOLGA9P	1	150995222	150995328
RNU6-884P	C21orf15	1	150995222	150995328
BNIPL	BNIPL	1	151009028	151020076
C1orf56	C1orf56	1	151020258	151023871
CDC42SE1	CDC42SE1	1	151023446	151032125
MLLT11	MLLT11	1	151032150	151040973
GABPB2	GABPB2	1	151043079	151091007
SEMA6C	SEMA6C	1	151104162	151119140
TNFAIP8L2	TNFAIP8L2	1	151129104	151132225
LYSMD1	LYSMD1	1	151132223	151138424
SCNM1	SCNM1	1	151138497	151142773						yes
TMOD4	TMOD4	1	151142462	151148547
VPS72	VPS72	1	151148775	151162689						yes								yes	yes	yes	yes
PIP5K1A	PIP5K1A	1	151171020	151222007
PSMD4	PSMD4	1	151227196	151239954						yes																																			yes
ZNF687	ZNF687	1	151254790	151264381						yes
PI4KB	PI4KB	1	151264272	151300133
RN7SL444P	FAM86D	1	151273143	151273439
RN7SL444P	GOLGA9P	1	151273143	151273439
RN7SL444P	C21orf15	1	151273143	151273439
RFX5	RFX5	1	151313115	151319769
SELENBP1	SELENBP1	1	151336777	151345210																								yes	yes	yes	yes	yes	yes	yes	yes	yes	yes
PSMB4	PSMB4	1	151372040	151374412														yes	yes	yes	yes																								yes
POGZ	POGZ	1	151375199	151431941
CGN	CGN	1	151483861	151511167
TUFT1	TUFT1	1	151512780	151556059
hsa-mir-554	hsa-mir-554	1	151545796	151545891
SNX27	SNX27	1	151584661	151671559
RNU6-1062P	FAM86D	1	151601800	151601906
RNU6-1062P	GOLGA9P	1	151601800	151601906
RNU6-1062P	C21orf15	1	151601800	151601906
CELF3	CELF3	1	151672533	151688792
C1orf230	C1orf230	1	151682910	151702206
RNU6-662P	FAM86D	1	151720073	151720176
RNU6-662P	GOLGA9P	1	151720073	151720176
RNU6-662P	C21orf15	1	151720073	151720176
MRPL9	MRPL9	1	151732118	151736392						yes
OAZ3	OAZ3	1	151735444	151743806
TDRKH	TDRKH	1	151744040	151763010
LINGO4	LINGO4	1	151772764	151777882
RORC	RORC	1	151778546	151798553
C2CD4D	C2CD4D	1	151810338	151813033
LOC100132111	LOC100132111	1	151810944	151816641
THEM5	THEM5	1	151819576	151826173
THEM4	THEM4	1	151843342	151882361																								yes	yes	yes	yes	yes	yes	yes	yes	yes	yes
S100A10	S100A10	1	151955385	151966714																																									yes
NBPF18P	FAM86D	1	151990753	151994985
NBPF18P	GOLGA9P	1	151990753	151994985
NBPF18P	C21orf15	1	151990753	151994985
S100A11	S100A11	1	152004981	152009511
TCHHL1	TCHHL1	1	152056619	152061540
TCHH	TCHH	1	152078792	152087930
RPTN	RPTN	1	152126070	152131704
HRNR	HRNR	1	152184551	152196672
FLG	FLG	1	152274650	152297679
FLG2	FLG2	1	152321212	152332482
CRNN	CRNN	1	152381718	152386750
LCE5A	LCE5A	1	152483319	152484653
CRCT1	CRCT1	1	152486977	152488481
LCE3E	LCE3E	1	152538174	152539229
LCE3D	LCE3D	1	152551859	152552980
LCE3C	LCE3C	1	152573137	152573562
LCE3B	LCE3B	1	152586286	152586574
LCE3A	LCE3A	1	152595309	152595579
LCE2D	LCE2D	1	152635886	152637135
LCE2C	LCE2C	1	152647790	152649049
LCE2B	LCE2B	1	152658598	152659876
LCE2A	LCE2A	1	152670839	152671918
LCE4A	LCE4A	1	152681522	152681910
C1orf68	C1orf68	1	152691997	152692905
KPRP	KPRP	1	152730505	152734529
LCE1F	LCE1F	1	152748847	152749445
LCE1E	LCE1E	1	152758752	152760901
LCE1D	LCE1D	1	152769226	152770657
LCE1C	LCE1C	1	152777310	152779107
LCE1B	LCE1B	1	152784446	152785585
LCE1A	LCE1A	1	152799948	152800573
LCE6A	LCE6A	1	152815329	152816459
SMCP	SMCP	1	152850797	152857523
IVL	IVL	1	152881038	152884362
SPRR4	SPRR4	1	152943127	152945069
SPRR1A	SPRR1A	1	152956563	152958290
SPRR3	SPRR3	1	152974222	152976332														yes	yes	yes	yes
SPRR1B	SPRR1B	1	153003678	153005376
SPRR2D	SPRR2D	1	153012200	153013594
SPRR2A	SPRR2A	1	153028595	153029988														yes	yes	yes	yes																								yes
SPRR2B	SPRR2B	1	153042717	153044084
SPRR2E	SPRR2E	1	153065610	153067004
SPRR2F	SPRR2F	1	153084612	153085989
SPRR2C	SPRR2C	1	153112593	153113969
SPRR2G	SPRR2G	1	153122057	153123427
LELP1	LELP1	1	153175905	153177601
LOR	LOR	1	153232178	153234600
PGLYRP3	PGLYRP3	1	153270337	153283194
PGLYRP4	PGLYRP4	1	153302596	153321022
RNU6-160P	FAM86D	1	153304098	153304204
RNU6-160P	GOLGA9P	1	153304098	153304204
RNU6-160P	C21orf15	1	153304098	153304204
S100A9	S100A9	1	153330329	153333503
S100A12	S100A12	1	153346183	153348075
S100A8	S100A8	1	153362507	153363664
S100A7A	S100A7A	1	153388999	153395701																																									yes
S100A7L2	S100A7L2	1	153409470	153412503
S100A7	S100A7	1	153430219	153433137
RN7SL44P	FAM86D	1	153472943	153473240
RN7SL44P	GOLGA9P	1	153472943	153473240
RN7SL44P	C21orf15	1	153472943	153473240
S100A6	S100A6	1	153507075	153508717
S100A5	S100A5	1	153509622	153514241
S100A4	S100A4	1	153516097	153518282
S100A3	S100A3	1	153519808	153521734
S100A2	S100A2	1	153533584	153538306														yes	yes	yes	yes
S100A16	S100A16	1	153579366	153585514														yes	yes	yes	yes																								yes
S100A14	S100A14	1	153586731	153588808
S100A13	S100A13	1	153591275	153600715																																									yes
S100A1	S100A1	1	153600872	153604513
C1orf77	C1orf77	1	153606296	153618782
SNAPIN	SNAPIN	1	153631129	153634328
ILF2	ILF2	1	153634263	153643504
NPR1	NPR1	1	153651163	153666468
RN7SL372P	FAM86D	1	153676564	153676859
RN7SL372P	GOLGA9P	1	153676564	153676859
RN7SL372P	C21orf15	1	153676564	153676859
INTS3	INTS3	1	153700566	153746555
SLC27A3	SLC27A3	1	153747767	153752633
GATAD2B	GATAD2B	1	153777202	153895451
DENND4B	DENND4B	1	153901976	153919154
CRTC2	CRTC2	1	153920147	153931132
SLC39A1	SLC39A1	1	153931574	153936117
CREB3L4	CREB3L4	1	153940314	153946840
JTB	JTB	1	153946744	153950451						yes
RAB13	RAB13	1	153954092	153958853
RPS27	RPS27	1	153963238	153964631					yes									yes	yes	yes	yes																								yes
NUP210L	NUP210L	1	153965167	154127592
RNU6-179P	FAM86D	1	154012392	154012498
RNU6-179P	GOLGA9P	1	154012392	154012498
RNU6-179P	C21orf15	1	154012392	154012498
TPM3	TPM3	1	154134288	154164611	T
RN7SL431P	FAM86D	1	154138723	154139025
RN7SL431P	GOLGA9P	1	154138723	154139025
RN7SL431P	C21orf15	1	154138723	154139025
C1orf189	C1orf189	1	154171561	154178841
C1orf43	C1orf43	1	154179176	154193273
UBAP2L	UBAP2L	1	154192647	154235981
hsa-mir-190b	hsa-mir-190b	1	154193665	154193743
HAX1	HAX1	1	154245038	154248355		MUTATION				yes
RNU6-239P	FAM86D	1	154267979	154268077
RNU6-239P	GOLGA9P	1	154267979	154268077
RNU6-239P	C21orf15	1	154267979	154268077
RNU6-121P	FAM86D	1	154270126	154270224
RNU6-121P	GOLGA9P	1	154270126	154270224
RNU6-121P	C21orf15	1	154270126	154270224
AQP10	AQP10	1	154293591	154297801
ATP8B2	ATP8B2	1	154300275	154323780
IL6R	IL6R	1	154377668	154441926
SHE	SHE	1	154451953	154474526
TDRD10	TDRD10	1	154474694	154520623
UBE2Q1	UBE2Q1	1	154521050	154531120							yes	yes	yes	yes	yes	yes	yes
CHRNB2	CHRNB2	1	154540256	154552353
ADAR	ADAR	1	154554533	154600456														yes	yes	yes	yes																								yes
KCNN3	KCNN3	1	154669941	154832338
PMVK	PMVK	1	154897207	154909484
PBXIP1	PBXIP1	1	154916558	154928567
PYGO2	PYGO2	1	154929501	154934258
SHC1	SHC1	1	154934773	154946959
CKS1B	CKS1B	1	154947117	154951725
FLAD1	FLAD1	1	154955769	154965587
LENEP	LENEP	1	154966061	154966791
ZBTB7B	ZBTB7B	1	154975105	154991001
hsa-mir-4258	hsa-mir-4258	1	154975693	154975783
DCST2	DCST2	1	154991002	155006257
DCST1	DCST1	1	155006281	155023406
ADAM15	ADAM15	1	155023747	155035252
EFNA4	EFNA4	1	155036212	155042029
EFNA3	EFNA3	1	155051347	155060014
EFNA1	EFNA1	1	155100348	155107386
RAG1AP1	RAG1AP1	1	155107819	155111338
DPM3	DPM3	1	155112366	155112996
KRTCAP2	KRTCAP2	1	155141883	155145804
TRIM46	TRIM46	1	155146262	155157447																																									yes
MUC1	MUC1	1	155158299	155162706	T
THBS3	THBS3	1	155165378	155177772
MTX1	MTX1	1	155178489	155183630						yes
GBAP1	GBAP1	1	155183615	155197325
hsa-mir-92b	hsa-mir-92b	1	155195177	155195272
GBA	GBA	1	155204238	155214653
FAM189B	FAM189B	1	155216995	155225274
SCAMP3	SCAMP3	1	155225769	155232176
CLK2	CLK2	1	155232658	155243320						yes
HCN3	HCN3	1	155247217	155259639
PKLR	PKLR	1	155259083	155271225
FDPS	FDPS	1	155278538	155290457
RUSC1	RUSC1	1	155293727	155300909
C1orf104	C1orf104	1	155293972	155286648
ASH1L	ASH1L	1	155305051	155532324
RNU6-106P	FAM86D	1	155328503	155328609
RNU6-106P	GOLGA9P	1	155328503	155328609
RNU6-106P	C21orf15	1	155328503	155328609
hsa-mir-555	hsa-mir-555	1	155346350	155346445
RNU6-1297P	FAM86D	1	155389188	155389291
RNU6-1297P	GOLGA9P	1	155389188	155389291
RNU6-1297P	C21orf15	1	155389188	155389291
LOC645676	LOC645676	1	155531170	155534289
MSTO1	MSTO1	1	155579960	155584758																																									yes
MSTO2P	MSTO2P	1	155579978	155584616
MSTO2P	FAM86D	1	155579978	155584616
MSTO2P	GOLGA9P	1	155579978	155584616
MSTO2P	C21orf15	1	155579978	155584616
YY1AP1	YY1AP1	1	155629232	155658764						yes
DAP3	DAP3	1	155658884	155708800						yes
GON4L	GON4L	1	155719448	155829191						yes
SYT11	SYT11	1	155829259	155854990																																									yes
RNU4-19P	FAM86D	1	155864072	155864177
RNU4-19P	GOLGA9P	1	155864072	155864177
RNU4-19P	C21orf15	1	155864072	155864177
RIT1	RIT1	1	155867598	155881193
KIAA0907	KIAA0907	1	155882835	155904188						yes
SCARNA4	SCARNA4	1	155895748	155895877
RXFP4	RXFP4	1	155911479	155912625
ARHGEF2	ARHGEF2	1	155916629	155948336
SSR2	SSR2	1	155978838	155990758
UBQLN4	UBQLN4	1	156005091	156023516
ROBLD3	ROBLD3	1	156024517	156029379
RAB25	RAB25	1	156030965	156040295																																		yes	yes	yes	yes	yes	yes	yes
MEX3A	MEX3A	1	156041803	156051789
LMNA	LMNA	1	156095907	156107657		METHYLATION
SEMA4A	SEMA4A	1	156119734	156147542
SLC25A44	SLC25A44	1	156163722	156182587
PMF1	PMF1	1	156182778	156209868						yes								yes	yes	yes	yes
BGLAP	BGLAP	1	156211950	156213123
PAQR6	PAQR6	1	156213111	156217908
SMG5	SMG5	1	156219014	156252620
TMEM79	TMEM79	1	156252703	156262234
C1orf85	C1orf85	1	156262477	156265480
VHLL	VHLL	1	156268414	156269428
CCT3	CCT3	1	156278751	156308206														yes	yes	yes	yes																								yes
C1orf182	C1orf182	1	156307100	156317510
RHBG	RHBG	1	156338979	156355013																																									yes
C1orf61	C1orf61	1	156374054	156399184
hsa-mir-9-1	hsa-mir-9-1	1	156420341	156420429
MEF2D	MEF2D	1	156433512	156460391
IQGAP3	IQGAP3	1	156495196	156542396
TTC24	TTC24	1	156549518	156556562
APOA1BP	APOA1BP	1	156561557	156564091						yes
GPATCH4	GPATCH4	1	156564099	156571279														yes	yes	yes	yes
HAPLN2	HAPLN2	1	156589085	156595517
BCAN	BCAN	1	156611739	156623264
NES	NES	1	156638555	156647189																																		yes	yes	yes	yes	yes	yes	yes
CRABP2	CRABP2	1	156669399	156675459
ISG20L2	ISG20L2	1	156692412	156697705						yes
C1orf66	C1orf66	1	156698234	156706756					yes
MRPL24	MRPL24	1	156707093	156710923						yes
HDGF	HDGF	1	156711898	156722024
PRCC	PRCC	1	156737273	156770609	T					yes								yes	yes	yes	yes																								yes
SH2D2A	SH2D2A	1	156776034	156786640
NTRK1	NTRK1	1	156785541	156851642	T
INSRR	INSRR	1	156810664	156828712
PEAR1	PEAR1	1	156863522	156886226
C1orf92	C1orf92	1	156890401	156902889
ARHGEF11	ARHGEF11	1	156904631	157015162																																		yes	yes	yes	yes	yes	yes	yes
hsa-mir-765	hsa-mir-765	1	156936131	156936244
RN7SL612P	FAM86D	1	156955549	156955841
RN7SL612P	GOLGA9P	1	156955549	156955841
RN7SL612P	C21orf15	1	156955549	156955841
ETV3L	ETV3L	1	157061834	157069600
ETV3	ETV3	1	157094458	157108383
CYCSP52	CYCSP52	1	157098153	157098463
FCRL5	FCRL5	1	157483166	157522310
FCRL4	FCRL4	1	157543538	157567870
FCRL3	FCRL3	1	157647977	157670647
FCRL2	FCRL2	1	157715522	157746922
FCRL1	FCRL1	1	157764193	157789940
CD5L	CD5L	1	157800703	157811634
KIRREL	KIRREL	1	157963062	158070052														yes	yes	yes	yes
CD1D	CD1D	1	158149736	158156216
CD1A	CD1A	1	158223926	158228058
CD1C	CD1C	1	158259562	158264564
CD1B	CD1B	1	158297739	158301321
CD1E	CD1E	1	158323485	158327343
OR10T2	OR10T2	1	158368311	158369256
OR10K2	OR10K2	1	158389717	158390656
OR10K1	OR10K1	1	158435351	158436293
OR10R2	OR10R2	1	158449667	158450675
HSP90AA3P	FAM86D	1	158494782	158495537
HSP90AA3P	GOLGA9P	1	158494782	158495537
HSP90AA3P	C21orf15	1	158494782	158495537
OR6Y1	OR6Y1	1	158516917	158517895
OR6P1	OR6P1	1	158532440	158533394
OR10X1	OR10X1	1	158548708	158549689
OR10Z1	OR10Z1	1	158576228	158577170
SPTA1	SPTA1	1	158580495	158656506
OR6K2	OR6K2	1	158669467	158670442
OR6K3	OR6K3	1	158686957	158687905
OR6K6	OR6K6	1	158724605	158725637
OR6N1	OR6N1	1	158735533	158736472
OR6N2	OR6N2	1	158746471	158747425
OR2AQ1P	CYP2D7P1	1	158765804	158766003
MNDA	MNDA	1	158801167	158819270
PYHIN1	PYHIN1	1	158901336	158946849
IFI16	IFI16	1	158979681	159024945
AIM2	AIM2	1	159032274	159046647					yes									yes	yes	yes	yes																								yes
CADM3	CADM3	1	159141376	159172932
DARC	DARC	1	159173097	159176290
FCER1A	FCER1A	1	159259503	159278014
OR10J3	OR10J3	1	159283459	159284449
OR10J1	OR10J1	1	159409511	159410600
OR10J5	OR10J5	1	159504867	159505797
APCS	APCS	1	159557615	159558661
CRP	CRP	1	159682078	159684379					yes
DUSP23	DUSP23	1	159750758	159752333						yes
FCRL6	FCRL6	1	159770300	159786047
SLAMF8	SLAMF8	1	159796478	159807282
C1orf204	C1orf204	1	159804263	159825137
VSIG8	VSIG8	1	159824105	159832447
CCDC19	CCDC19	1	159842154	159869953
TAGLN2	TAGLN2	1	159887896	159893507
IGSF9	IGSF9	1	159896828	159915386
hsa-mir-4259	hsa-mir-4259	1	159899979	159900079
SLAMF9	SLAMF9	1	159921281	159924044
PIGM	PIGM	1	159997461	160001783						yes
KCNJ10	KCNJ10	1	160007256	160040051
KCNJ9	KCNJ9	1	160051359	160059212
IGSF8	IGSF8	1	160061128	160068439
ATP1A2	ATP1A2	1	160085519	160113374
ATP1A4	ATP1A4	1	160121351	160156767
CASQ1	CASQ1	1	160160284	160171676
PEA15	PEA15	1	160175108	160185166					yes
DCAF8	DCAF8	1	160185504	160232350
PEX19	PEX19	1	160246598	160254941														yes	yes	yes	yes																								yes
COPA	COPA	1	160258376	160313354					yes
SUMO1P3	SUMO1P3	1	160287054	160288260
NCSTN	NCSTN	1	160313062	160328742
NHLH1	NHLH1	1	160336860	160342638
RNU4-42P	FAM86D	1	160362558	160362699
RNU4-42P	GOLGA9P	1	160362558	160362699
RNU4-42P	C21orf15	1	160362558	160362699
VANGL2	VANGL2	1	160370363	160398468
SLAMF6	SLAMF6	1	160454819	160493052
CD84	CD84	1	160510883	160549306
SLAMF1	SLAMF1	1	160579608	160617101
CD48	CD48	1	160648535	160681641
SLAMF7	SLAMF7	1	160708846	160724608
LY9	LY9	1	160765863	160798045
CD244	CD244	1	160799949	160832692
ITLN1	ITLN1	1	160846329	160854960
ITLN2	ITLN2	1	160914815	160924589
F11R	F11R	1	160965000	160991133
TSTD1	TSTD1	1	161007421	161008774
USF1	USF1	1	161009040	161015769
ARHGAP30	ARHGAP30	1	161016731	161039760
PVRL4	PVRL4	1	161040780	161059385																																									yes
KLHDC9	KLHDC9	1	161068180	161070138
PFDN2	PFDN2	1	161070345	161087866														yes	yes	yes	yes
NIT1	NIT1	1	161087907	161090984						yes
DEDD	DEDD	1	161090768	161102256						yes
UFC1	UFC1	1	161123533	161128646
USP21	USP21	1	161129253	161135516
PPOX	PPOX	1	161136180	161141010						yes
B4GALT3	B4GALT3	1	161141099	161147758
ADAMTS4	ADAMTS4	1	161159537	161168845
NDUFS2	NDUFS2	1	161169104	161184184
FCER1G	FCER1G	1	161185086	161189038														yes	yes	yes	yes																								yes
APOA2	APOA2	1	161192082	161193418
TOMM40L	TOMM40L	1	161195728	161200536
NR1I3	NR1I3	1	161199455	161208000
PCP4L1	PCP4L1	1	161228516	161255240
MPZ	MPZ	1	161274524	161279762
SDHC	SDHC	1	161284165	161334535	Mis, N, F		Germline
C1orf192	C1orf192	1	161334521	161337664
RNU6-481P	FAM86D	1	161371079	161371185
RNU6-481P	GOLGA9P	1	161371079	161371185
RNU6-481P	C21orf15	1	161371079	161371185
FCGR2A	FCGR2A	1	161475204	161489360
HSPA6	HSPA6	1	161494035	161496687
FCGR3A	FCGR3A	1	161511550	161519818
FCGR2C	FCGR2C	1	161551128	161571010
HSPA7	HSPA7	1	161575848	161578341
FCGR3B	FCGR3B	1	161592987	161600837
FCGR2B	FCGR2B	1	161632904	161648444	T
RPL31P11	RPL31P11	1	161653494	161655042
FCRLA	FCRLA	1	161676761	161684142
FCRLB	FCRLB	1	161692442	161697933
RN7SL466P	FAM86D	1	161705598	161705889
RN7SL466P	GOLGA9P	1	161705598	161705889
RN7SL466P	C21orf15	1	161705598	161705889
DUSP12	DUSP12	1	161719580	161726952						yes
ATF6	ATF6	1	161736033	161933860						yes								yes	yes	yes	yes																								yes
OLFML2B	OLFML2B	1	161952981	161994255
NOS1AP	NOS1AP	1	162039580	162339813
hsa-mir-556	hsa-mir-556	1	162342546	162342640
C1orf111	C1orf111	1	162343514	162346644
C1orf226	C1orf226	1	162348695	162353501
SH2D1B	SH2D1B	1	162365055	162381928
UHMK1	UHMK1	1	162467594	162499419						yes
UAP1	UAP1	1	162531295	162569633
DDR2	DDR2	1	162602227	162750247
RN7SL861P	FAM86D	1	162747520	162747802
RN7SL861P	GOLGA9P	1	162747520	162747802
RN7SL861P	C21orf15	1	162747520	162747802
RNU5F-6P	FAM86D	1	164320510	164320625
RNU5F-6P	GOLGA9P	1	164320510	164320625
RNU5F-6P	C21orf15	1	164320510	164320625
RNU6-171P	FAM86D	1	164608802	164608908
RNU6-171P	GOLGA9P	1	164608802	164608908
RNU6-171P	C21orf15	1	164608802	164608908
RNU6-755P	FAM86D	1	164949272	164949374
RNU6-755P	GOLGA9P	1	164949272	164949374
RNU6-755P	C21orf15	1	164949272	164949374
FMO10P	FAM86D	1	166635122	166651433
FMO10P	GOLGA9P	1	166635122	166651433
FMO10P	C21orf15	1	166635122	166651433
FMO11P	FAM86D	1	166732571	166762004
FMO11P	GOLGA9P	1	166732571	166762004
FMO11P	C21orf15	1	166732571	166762004
ADCY10	GPR109A	1	167778624	167883464
RNU6-1310P	FAM86D	1	168232613	168232719
RNU6-1310P	GOLGA9P	1	168232613	168232719
RNU6-1310P	C21orf15	1	168232613	168232719
RN7SL333P	FAM86D	1	169828897	169829193
RN7SL333P	GOLGA9P	1	169828897	169829193
RN7SL333P	C21orf15	1	169828897	169829193
RN7SL269P	FAM86D	1	169927085	169927387
RN7SL269P	GOLGA9P	1	169927085	169927387
RN7SL269P	C21orf15	1	169927085	169927387
SIGLEC30P	FAM86D	1	170084777	170085717
SIGLEC30P	GOLGA9P	1	170084777	170085717
SIGLEC30P	C21orf15	1	170084777	170085717
RNU6-290P	FAM86D	1	171387783	171387889
RNU6-290P	GOLGA9P	1	171387783	171387889
RNU6-290P	C21orf15	1	171387783	171387889
RN7SL425P	FAM86D	1	171461550	171461858
RN7SL425P	GOLGA9P	1	171461550	171461858
RN7SL425P	C21orf15	1	171461550	171461858
RNU6-773P	FAM86D	1	171488955	171489052
RNU6-773P	GOLGA9P	1	171488955	171489052
RNU6-773P	C21orf15	1	171488955	171489052
RNU6-157P	FAM86D	1	172335680	172335786
RNU6-157P	GOLGA9P	1	172335680	172335786
RNU6-157P	C21orf15	1	172335680	172335786
RNU6-693P	FAM86D	1	172582568	172582674
RNU6-693P	GOLGA9P	1	172582568	172582674
RNU6-693P	C21orf15	1	172582568	172582674
RNU6-307P	FAM86D	1	174965661	174965766
RNU6-307P	GOLGA9P	1	174965661	174965766
RNU6-307P	C21orf15	1	174965661	174965766
RNU2-12P	FAM86D	1	176212998	176213165
RNU2-12P	GOLGA9P	1	176212998	176213165
RNU2-12P	C21orf15	1	176212998	176213165
ANGPTL1	C11orf2	1	178818669	178840215
TOR3A	C2orf84	1	179051111	179065129
RN7SL374P	FAM86D	1	179333448	179333743
RN7SL374P	GOLGA9P	1	179333448	179333743
RN7SL374P	C21orf15	1	179333448	179333743
RNU5F-2P	FAM86D	1	179545403	179545484
RNU5F-2P	GOLGA9P	1	179545403	179545484
RNU5F-2P	C21orf15	1	179545403	179545484
FAM163A	C2orf84	1	179712297	179785333
RN7SL230P	FAM86D	1	179869397	179869697
RN7SL230P	GOLGA9P	1	179869397	179869697
RN7SL230P	C21orf15	1	179869397	179869697
U6	FAM86D	1	180727858	180727953
U6	GOLGA9P	1	180727858	180727953
U6	C21orf15	1	180727858	180727953
RNU6-152P	FAM86D	1	182296203	182296309
RNU6-152P	GOLGA9P	1	182296203	182296309
RNU6-152P	C21orf15	1	182296203	182296309
TEDDM1P1	FAM86D	1	182410712	182411497
TEDDM1P1	GOLGA9P	1	182410712	182411497
TEDDM1P1	C21orf15	1	182410712	182411497
RNU6-41P	FAM86D	1	182951347	182951453
RNU6-41P	GOLGA9P	1	182951347	182951453
RNU6-41P	C21orf15	1	182951347	182951453
RN7SL654P	FAM86D	1	184304792	184305081
RN7SL654P	GOLGA9P	1	184304792	184305081
RN7SL654P	C21orf15	1	184304792	184305081
FAM129A	C2orf84	1	184760158	184943718
RNU6-72P	FAM86D	1	186198963	186281028
RNU6-72P	GOLGA9P	1	186198963	186281028
RNU6-72P	C21orf15	1	186198963	186281028
RNU6-1240P	FAM86D	1	186280957	186281060
RNU6-1240P	GOLGA9P	1	186280957	186281060
RNU6-1240P	C21orf15	1	186280957	186281060
RNU6-983P	FAM86D	1	194457233	194457335
RNU6-983P	GOLGA9P	1	194457233	194457335
RNU6-983P	C21orf15	1	194457233	194457335
FAM204BP	FAM86D	1	197715881	197716581
FAM204BP	GOLGA9P	1	197715881	197716581
FAM204BP	C21orf15	1	197715881	197716581
RNU6-778P	FAM86D	1	199857287	199857389
RNU6-778P	GOLGA9P	1	199857287	199857389
RNU6-778P	C21orf15	1	199857287	199857389
RNU6-716P	FAM86D	1	199977633	199977735
RNU6-716P	GOLGA9P	1	199977633	199977735
RNU6-716P	C21orf15	1	199977633	199977735
RNU6-609P	FAM86D	1	199983817	199983923
RNU6-609P	GOLGA9P	1	199983817	199983923
RNU6-609P	C21orf15	1	199983817	199983923
RNU6-570P	FAM86D	1	200023189	200023293
RNU6-570P	GOLGA9P	1	200023189	200023293
RNU6-570P	C21orf15	1	200023189	200023293
FAM58B	FAM86D	1	200182656	200183643
FAM58B	GOLGA9P	1	200182656	200183643
FAM58B	C21orf15	1	200182656	200183643
MROH3P	FAM86D	1	200890122	200935658
MROH3P	GOLGA9P	1	200890122	200935658
MROH3P	C21orf15	1	200890122	200935658
C1orf81	FAM86D	1	200891790	200935796
C1orf81	GOLGA9P	1	200891790	200935796
C1orf81	C21orf15	1	200891790	200935796
RNU6-704P	FAM86D	1	200902473	200902575
RNU6-704P	GOLGA9P	1	200902473	200902575
RNU6-704P	C21orf15	1	200902473	200902575
RNU6-501P	FAM86D	1	201702534	201702633
RNU6-501P	GOLGA9P	1	201702534	201702633
RNU6-501P	C21orf15	1	201702534	201702633
RNU6-79P	FAM86D	1	201736888	201767778
RNU6-79P	GOLGA9P	1	201736888	201767778
RNU6-79P	C21orf15	1	201736888	201767778
PTPRVP	FAM86D	1	202137178	202158577																																		yes	yes	yes	yes	yes	yes	yes
PTPRVP	GOLGA9P	1	202137178	202158577																																		yes	yes	yes	yes	yes	yes	yes
PTPRVP	C21orf15	1	202137178	202158577																																		yes	yes	yes	yes	yes	yes	yes
MGAT4EP	FAM86D	1	202789384	202796341
MGAT4EP	GOLGA9P	1	202789384	202796341
MGAT4EP	C21orf15	1	202789384	202796341
RNU6-487P	FAM86D	1	203288124	203288227
RNU6-487P	GOLGA9P	1	203288124	203288227
RNU6-487P	C21orf15	1	203288124	203288227
ZBED6	C6orf94	1	203766650	203769590
RNU2-19P	FAM86D	1	205535844	205535927
RNU2-19P	GOLGA9P	1	205535844	205535927
RNU2-19P	C21orf15	1	205535844	205535927
RNU6-418P	FAM86D	1	205564169	205564275
RNU6-418P	GOLGA9P	1	205564169	205564275
RNU6-418P	C21orf15	1	205564169	205564275
FAM72A	C2orf84	1	206138910	206155074
RNU5A-8P	FAM86D	1	210547498	210547611
RNU5A-8P	GOLGA9P	1	210547498	210547611
RNU5A-8P	C21orf15	1	210547498	210547611
RN7SL344P	FAM86D	1	211965455	211965748
RN7SL344P	GOLGA9P	1	211965455	211965748
RN7SL344P	C21orf15	1	211965455	211965748
RN7SL512P	FAM86D	1	212789050	212789295
RN7SL512P	GOLGA9P	1	212789050	212789295
RN7SL512P	C21orf15	1	212789050	212789295
FAM71A	C2orf84	1	212797788	212800120
RNU6-423P	FAM86D	1	212865606	212865709
RNU6-423P	GOLGA9P	1	212865606	212865709
RNU6-423P	C21orf15	1	212865606	212865709
RNU1-141P	FAM86D	1	218303137	218303294
RNU1-141P	GOLGA9P	1	218303137	218303294
RNU1-141P	C21orf15	1	218303137	218303294
RN7SL464P	FAM86D	1	220745085	220745377
RN7SL464P	GOLGA9P	1	220745085	220745377
RN7SL464P	C21orf15	1	220745085	220745377
RNU6ATAC35P	FAM86D	1	220998962	220999389
RNU6ATAC35P	GOLGA9P	1	220998962	220999389
RNU6ATAC35P	C21orf15	1	220998962	220999389
RNU6-403P	FAM86D	1	222010676	222010779
RNU6-403P	GOLGA9P	1	222010676	222010779
RNU6-403P	C21orf15	1	222010676	222010779
RNU6-791P	FAM86D	1	222676974	222677077
RNU6-791P	GOLGA9P	1	222676974	222677077
RNU6-791P	C21orf15	1	222676974	222677077
RN7SL276P	FAM86D	1	222881579	222881873
RN7SL276P	GOLGA9P	1	222881579	222881873
RN7SL276P	C21orf15	1	222881579	222881873
RNU4-57P	FAM86D	1	223547164	223547266
RNU4-57P	GOLGA9P	1	223547164	223547266
RNU4-57P	C21orf15	1	223547164	223547266
RNU6-1248P	FAM86D	1	223877753	223877816
RNU6-1248P	GOLGA9P	1	223877753	223877816
RNU6-1248P	C21orf15	1	223877753	223877816
RNU6-1319P	FAM86D	1	224163848	224163951
RNU6-1319P	GOLGA9P	1	224163848	224163951
RNU6-1319P	C21orf15	1	224163848	224163951
RNU6-1008P	FAM86D	1	224493082	224493185
RNU6-1008P	GOLGA9P	1	224493082	224493185
RNU6-1008P	C21orf15	1	224493082	224493185
DNAH14	C19orf51	1	225117355	225586996
RNU6-1304P	FAM86D	1	225928977	225929084
RNU6-1304P	GOLGA9P	1	225928977	225929084
RNU6-1304P	C21orf15	1	225928977	225929084
ZNF847P	FAM86D	1	227884732	227885408
ZNF847P	GOLGA9P	1	227884732	227885408
ZNF847P	C21orf15	1	227884732	227885408
HIST3H2BA	FAM86D	1	228651804	228652327
HIST3H2BA	GOLGA9P	1	228651804	228652327
HIST3H2BA	C21orf15	1	228651804	228652327
RNU6-180P	FAM86D	1	229518875	229518935
RNU6-180P	GOLGA9P	1	229518875	229518935
RNU6-180P	C21orf15	1	229518875	229518935
RNU4-21P	FAM86D	1	229670811	229670936
RNU4-21P	GOLGA9P	1	229670811	229670936
RNU4-21P	C21orf15	1	229670811	229670936
GALNT2	GALNT2	1	230202941	230417876
PGBD5	PGBD5	1	230457391	230561674
COG2	COG2	1	230778201	230829731						yes
AGT	AGT	1	230838271	230850336
RN7SL467P	FAM86D	1	230865626	230865915
RN7SL467P	GOLGA9P	1	230865626	230865915
RN7SL467P	C21orf15	1	230865626	230865915
CAPN9	CAPN9	1	230883129	230937518																																		yes	yes	yes	yes	yes	yes	yes
C1orf198	C1orf198	1	230972864	230991782
hsa-mir-1182	hsa-mir-1182	1	231019828	231019924
RN7SL837P	FAM86D	1	231029887	231030173
RN7SL837P	GOLGA9P	1	231029887	231030173
RN7SL837P	C21orf15	1	231029887	231030173
TTC13	TTC13	1	231041986	231114618						yes
ARV1	ARV1	1	231114822	231136479						yes
FAM89A	FAM89A	1	231154703	231175995
FAM89A	C2orf84	1	231154703	231175995
TRIM67	TRIM67	1	231298673	231357314
C1orf131	C1orf131	1	231359508	231376933
GNPAT	GNPAT	1	231376918	231413719						yes
EXOC8	EXOC8	1	231468481	231473578						yes
C1orf124	C1orf124	1	231472850	231505626
EGLN1	EGLN1	1	231499496	231560790
TSNAX	TSNAX	1	231664398	231702269
TSNAX-DISC1	TSNAX-DISC1	1	231664398	231954990
DISC1	DISC1	1	231762560	231886365
RNU5A-5P	FAM86D	1	231806381	231806496
RNU5A-5P	GOLGA9P	1	231806381	231806496
RNU5A-5P	C21orf15	1	231806381	231806496
DISC2	DISC2	1	231950371	231954263
RN7SL299P	FAM86D	1	232358612	232358891
RN7SL299P	GOLGA9P	1	232358612	232358891
RN7SL299P	C21orf15	1	232358612	232358891
SIPA1L2	SIPA1L2	1	232533711	232651243
RNU6-1211P	FAM86D	1	232835950	232836054
RNU6-1211P	GOLGA9P	1	232835950	232836054
RNU6-1211P	C21orf15	1	232835950	232836054
MAP10	KIAA1383	1	232940637	232946092
RNU1-74P	FAM86D	1	232967763	232967933
RNU1-74P	GOLGA9P	1	232967763	232967933
RNU1-74P	C21orf15	1	232967763	232967933
C1orf57	C1orf57	1	233086304	233115291
PCNXL2	PCNXL2	1	233119881	233431459
KIAA1804	KIAA1804	1	233463513	233520894		MUTATION
RNU4-77P	FAM86D	1	233584372	233584527
RNU4-77P	GOLGA9P	1	233584372	233584527
RNU4-77P	C21orf15	1	233584372	233584527
KCNK1	KCNK1	1	233749749	233808258																																									yes
[truncated: 17,489 more rows]
[truncated: 94 more columns]
