# Supplementary material for: Functional exploration of copy number alterations in a Drosophila model of triple-negative breast cancer
Source: Dis Model Mech. 2024 Jul 3;17(7):dmm050191. doi: 10.1242/dmm.050191 (PMC11247506; doi:10.1242/dmm.050191)
Supplement: Table S7. [file dmm-17-050191-TableS7.xlsx]

## Sheet: Table 6
	OS_logrank_p	PFI_logrank_p	DSS_logrank_p	DFI_logrank_p	OS_HR	PFI_HR	DSS_HR	DFI_HR
AKIRIN1	0.176707	0.00587606	0.0622653	0.00816015	1.44481	2.01905	1.8655	2.39368
HEYL	0.352724	0.0230954	0.22875	0.0171411	1.31073	1.84752	1.56318	2.28011
PPCS	0.773287	0.011658	0.184049	0.157269	1.09128	1.90673	1.59667	1.64371
TM2D1	0.651959	0.108216	0.712627	0.231796	0.861986	1.56922	1.15793	1.55707
INADL	0.562378	0.105887	0.901192	0.286118	0.818489	1.59849	1.0544	1.52224
ADAM15	0.256497	0.55159	0.251891	0.996615	0.821983	0.899544	0.765607	1.00095
RBM34	0.0772057	0.19567	0.0437764	0.109446	0.734099	0.794311	0.62441	0.691767
GRHL1	0.0912497	0.107012	0.0800213	0.192757	1.58263	1.57216	1.84705	1.61983
KLF11	0.102229	0.111394	0.0868572	0.192499	1.55904	1.56326	1.82209	1.62027
PRKCI	0.404333	0.333561	0.255271	0.293041	1.18344	1.22211	1.35193	1.31876
TBL1XR1	0.956886	0.553081	0.534667	0.4012	1.0116	1.13444	1.18703	1.25273
PIK3CA	0.678466	0.413486	0.42726	0.325695	1.09097	1.19024	1.24567	1.30169
SLBP	0.968597	0.925751	0.934272	0.560605	-0.992225	-0.980616	-0.977424	-1.1657
LETM1	0.855662	0.841905	0.777192	0.686089	-0.963873	-0.958297	-0.922874	-1.11482
GAB1	0.690733	0.51516	0.8176	0.469519	-1.09156	-1.15815	-0.929413	-1.23065
TRIO	0.237955	0.772519	0.342805	0.749688	1.26927	1.06444	0.734068	1.09361
MIER3	0.617506	0.113312	0.160995	0.0454611	-1.10147	-1.35386	-1.41874	-1.61759
FGFR4	0.736323	0.273533	0.235192	0.08743	-1.08292	-1.2908	-1.42081	-1.60849
DEK	0.327899	0.553725	0.39969	0.234677	1.24534	0.860587	1.28296	0.643777
E2F3	0.397354	0.471262	0.408456	0.214915	1.20941	0.833159	1.27711	0.631788
SOX4	0.664678	0.245921	0.736185	0.0762155	1.10395	0.740498	1.10816	0.502084
FOXP4	0.605981	0.294625	0.83088	0.412204	1.13006	0.750888	0.929886	0.748419
PTP4A1	0.350367	0.684784	0.46287	0.992881	1.28206	0.884331	1.2977	1.00318
C6orf203	0.000382864	0.0206136	0.00478216	0.358387	2.16722	1.72717	2.27067	1.34707
MYB	0.0434014	0.131926	0.0247319	0.882551	1.66064	1.49167	2.00678	0.943099
EGFR	0.287078	0.298969	0.179642	0.888568	1.26047	1.26009	1.45779	1.04346
AUTS2	0.99608	0.404544	0.497217	0.774803	1.00105	1.22145	1.23976	0.903079
UBE3C	0.555953	0.908905	0.981044	0.37792	0.860921	0.971301	1.00788	0.719931
DNAJB6	0.76819	0.982271	0.765406	0.373121	0.931061	1.0056	1.09902	0.717572
MSRA	0.0173812	0.38554	0.00864543	0.049973	-1.50882	-1.16279	-1.87263	-1.5651
LETM2	0.542397	0.655302	0.324736	0.450825	-1.13045	-1.09855	-1.29802	-1.21983
FGFR1	0.517544	0.620002	0.307589	0.424432	-1.13912	-1.11004	-1.31024	-1.2343
ANKRD46	0.0544459	0.484441	0.0443725	0.147595	1.40113	1.13075	1.62399	1.40062
GRHL2	0.064398	0.366083	0.048345	0.0774261	1.38762	1.17456	1.62314	1.51993
TRPS1	0.0318248	0.237945	0.0237348	0.0849682	1.46979	1.23295	1.74661	1.49585
MYC	0.0395429	0.360481	0.0197096	0.0895029	1.44898	1.17695	1.79652	1.49619
STXBP1	0.443685	0.470154	0.138014	0.946196	-1.18802	-1.18048	-1.51621	-0.979045
PTEN	0.69052	0.291551	0.587097	0.163165	-1.0928	-1.26211	-1.17658	-1.47052
BCL9L	0.628395	0.296599	0.646918	0.358873	-1.08795	-1.20103	-0.895435	-1.23358
ETV6	0.801587	0.617679	0.817197	0.798606	0.92907	0.85881	0.912033	0.903675
RILPL2	0.78596	0.334706	0.457376	0.398578	-1.06953	-0.76802	-1.26326	-0.730646
KATNAL1	0.698537	0.183454	0.213128	0.818212	-0.929621	-0.763838	-0.710229	-0.944514
RB1	0.905955	0.497576	0.458747	0.741876	-1.02148	-0.881533	-0.830869	-0.925168
ARF6	0.166181	0.910887	0.691604	0.798021	-1.34664	-0.972611	-1.13335	-1.08358
CREBBP	0.533486	0.960303	0.818581	0.862564	-0.785206	-1.01839	-0.888239	-0.914928
MAP2K4	0.567018	0.466411	0.862606	0.547622	-1.10453	-1.13564	-1.04108	-1.14708
SERPINB8	0.0437657	0.10822	0.0573503	0.373413	-1.48139	-1.37558	-1.62573	-1.26455
CCNE1	0.847146	0.64818	0.546971	0.730028	1.05456	0.870731	0.774055	0.871876
