# Supplementary material for: Functional exploration of copy number alterations in a Drosophila model of triple-negative breast cancer
Source: Dis Model Mech. 2024 Jul 3;17(7):dmm050191. doi: 10.1242/dmm.050191 (PMC11247506; doi:10.1242/dmm.050191)
Supplement: Table S8. [file dmm-17-050191-TableS8.xlsx]

## Sheet: Table 7
DRUG NAME	Stock Conc. (mM)	MW	Heat required to dissolve	Solvent	Screening Conc. (mM)
Carboplatin	371.25	371.25	N	H2O	371.25
Clodronate Disodium	249	288.86	N	H2O	249
Cytarabine	243.22	243.22	N	H2O	243.22
Palbociclib	25	483.99	Y	H2O	25
Pamidronate	75	279.03	Y	H2O	25
Pemetrexed DiNA	50	597.48	N	H2O	1
Zoledronic Acid	7	272.09	Y	H2O	7
Abiraterone acetate	50	391.55	Y	DMSO	25
AD80				DMSO	100
Afiatinib	100	485.94	N	DMSO	50
Alectinib	5	482.62	N	DMSO	0.05
Anasterozole	100	293.37	N	DMSO	100
APS 5-16-2				DMSO	100
APS 5-86-2				DMSO	50
APS6-45				DMSO	100
Axitinib	75	386.47	Y	DMSO	37.5
Belinostat	200	318.35	N	DMSO	200
Bendamustine HCL	200	394.72	N	DMSO	200
Bortzomib	100	384.24	N	DMSO	1
Bosutinib	200	530.45	N	DMSO	200
Busulflex	200	246.3	N	DMSO	200
Cabazitaxel	20	835.93	N	DMSO	20
Cabozantinib	200	635.59	N	DMSO	100
Capecitabine	200	359.35	N	DMSO	200
Carfilzomib	100	719.91	N	DMSO	50
Certinib	50	558.14	N	DMSO	25
Cinacalcet	100	393.87	Y	DMSO	100
Clofarabine	100	303.68	N	DMSO	20
Crizotinib	50	450.34	Y	DMSO	50
Cyclophosphamide Monohydrate	197	279.1	N	DMSO	197
Dabrafenib	200	519.56	N	DMSO	100
Dasatinib	100	488.01	N	DMSO	10
Daunorubicin	177.3	563.98	N	DMSO	177.3
Docetaxel	199.9	130.08	N	DMSO	16.67
Doxorubicin	200	579.98	N	DMSO	200
Ellence	200	579.98	N	DMSO	200
Enzalutamide	200	464.44	N	DMSO	100
Erlotinib	25	429.07	Y	DMSO	25
Everolimus	50	958.22	N	DMSO	1
Exemestane	100	296.4	N	DMSO	50
Fluorouracil	199.877	130.08	N	DMSO	50
Flutamide	200	276.21	N	DMSO	100
Fulvestrant	200	606.77	N	DMSO	200
Gefitinib	10	446.9	N	DMSO	10
Gemcitabine	100	299.66	Y	DMSO	1
Iapatinib	200	581.06	N	DMSO	100
Ibrutinib	100	440.5	N	DMSO	100
Idarubicin	187	533.95	N	DMSO	187
Idelalisib	200	415.42	N	DMSO	200
Imatinib	100	589.71	N	DMSO	50
Indomethacin	201	357.79	N	DMSO	201
Irinotecan	200	677.18	N	DMSO	100
JQ1	200	456.99	N	DMSO	200
Lenalidomide	200	259.26	N	DMSO	200
Lenvatinib	100	426.85	N	DMSO	50
Letrozole	200	285.3	N	DMSO	100
LS1-15				DMSO	100
Methotrexate	198	454.44	N	DMSO	1
Mitomycin	200	334.37	N	DMSO	200
Nelarabine	200	297.27	N	DMSO	200
Nilotinib	50	529.52	Y	DMSO	25
Nintendanib	10	539.62	N	DMSO	10
Olaparib	150	434.46	N	DMSO	150
Paclitaxel	234.2	853.91	N	DMSO	0.5
Panobinostat	200	349.43	N	DMSO	200
Pazopanib	100	437.52	N	DMSO	50
Pomalidomide	100	273.24	Y	DMSO	50
Ponatinib	100	532.56	N	DMSO	50
Rapamycin	10	914.17	N	DMSO	1
Regorafenib	100	482.82	N	DMSO	50
Ruxolitinib	200	404.36	N	DMSO	200
Sorafenib	800	464.82	N	DMSO	200
Sunitinib Malate	50	532.56	N	DMSO	50
Tamoxifen	200	563.64	N	DMSO	100
Temsirolimus	50	1030.29	N	DMSO	1
Topotecan HCL	50	958.22	N	DMSO	0.5
Trametinib	50	615.39	Y	DMSO	1
Vandetanib	50	475.35	Y	DMSO	25
Vemurafenib	100	489.92	N	DMSO	50
Vismodegib	100	421.3	N	DMSO	1
Vorinostat	10	264.3	Y	DMSO	10
