# Supplementary material for: Functional exploration of copy number alterations in a Drosophila model of triple-negative breast cancer
Source: Dis Model Mech. 2024 Jul 3;17(7):dmm050191. doi: 10.1242/dmm.050191 (PMC11247506; doi:10.1242/dmm.050191)
Supplement: Table S9. — Results symbols: +: p<0.05. ?: 0.05<p<0.4. -: p>0.4 or rescues phenotype. Each symbol represents one experiment. [file dmm-17-050191-TableS9.xlsx]

## Sheet: STable8- Group 1I
Unnamed: 0	Chromosome	from	to	TCGA basal amp cytoband	TCGA basal amp genes in peak	TCGA basal del cytoband	TCGA basal del genes in peak	TCGA total amp cytoband	TCGA total amp genes in peak	TCGA total del cytoband	TCGA total del genes in peak	ISARpeak	ISARPeakSubtype	HeliosScore	ISAR genes in peak	CNV data exists	Gene in known common CNV	Copy number skewed in TN	Has RNA data	RNA differentially expressed	CNV type	CN cutoff	Percent Altered	p-value for RNA t-test	t-test Result	CN-RNA relationship	CNV type consistent with dataset	Cosmic	Pan-cancer	Vogelstein	CiVIC	MYC SL (Kessler et al)	Gene in Aure et al 2013	Breast-specific essential (Neel)	Basal-specific essential (Neel)	Fly gene	Stock tested	Type of allele	Lethality result	Repeat lethality result	Validation result	Notes
AKIRIN1	1	39456915	39471737									2	Basal	0.522	22	yes	no	yes	yes	yes	amp	1.23114	23.8095	1.5e-14	Significant	+	yes									akirin	BL20018	EPgy2 insertion	+	+	+migration	BEST hit per DIOPT and BLAST
HEYL	1	40089102	40105348									2	Basal	0.65	22	yes	no	yes	yes	yes	amp	1.23114	23.8095	0.00588734	Non significant	-	yes									Hey	BL31898	UAS	+
HEYL	1	40089102	40105348									2	Basal	0.65	22	yes	no	yes	yes	yes	amp	1.23114	23.8095	0.00588734	Non significant	-	yes									Hey	BL41650	UAS	-
HEYL	1	40089102	40105348									2	Basal	0.65	22	yes	no	yes	yes	yes	amp	1.23114	23.8095	0.00588734	Non significant	-	yes									Hey	F000566	UAS	+	+	+tumor (migration not measured, took pictures)
PPCS	1	42922164	42926901									3	Basal	0.268	19	yes	no	yes	yes	yes	amp	1.23114	23.8095	2.03e-07	Significant	+	yes									Ppcs	BL15050	EPgy2 insertion	+	+-
PPCS	1	42922164	42926901									3	Basal	0.268	19	yes	no	yes	yes	yes	amp	1.23114	23.8095	2.03e-07	Significant	+	yes									Ppcs	BL17464	EPgy2 insertion	+	+	+migration
PPCS	1	42922164	42926901									3	Basal	0.268	19	yes	no	yes	yes	yes	amp	1.23114	23.8095	2.03e-07	Significant	+	yes									Ppcs	F003017	UAS	+	-	not completed
PPIH	1	43124047	43142429									3	Basal	0.326	19	yes	no	yes	yes	yes	amp	1.23114	21.9048	2.29e-11	Significant	+	yes									CG17266	F004233	UAS	+	?-		BEST hit per DIOPT and BLAST
TM2D1	1	62146718	62191095									4	Basal	0.379	3	yes	no	yes	yes	yes	amp	1.23114	19.0476	1.28e-05	Non significant	+	yes									amx	BL13361	UAS insertion	+	+	+growth	high blast hit but CG10795 is better
TM2D1	1	62146718	62191095									4	Basal	0.379	3	yes	no	yes	yes	yes	amp	1.23114	19.0476	1.28e-05	Non significant	+	yes									amx	BL30328	duplication	+	+	?growth	high blast hit but CG10795 is better
INADL	1	62208148	62629591									4	Basal	0.794	3	yes	no	yes	yes	yes	amp	1.23114	18.0952	0.0627941	Non significant	+	yes									dlt	BL27222	EP insertion	+	??+	+growth	top blast hit
INADL	1	62208148	62629591									4	Basal	0.794	3	yes	no	yes	yes	yes	amp	1.23114	18.0952	0.0627941	Non significant	+	yes									dlt	d03930	XP insertion	-		-migration; growth not tested	top blast hit
INADL	1	62208148	62629591									4	Basal	0.794	3	yes	no	yes	yes	yes	amp	1.23114	18.0952	0.0627941	Non significant	+	yes									Patj	BL39735	UAS	-			top diopt hit
ENSA	1	150594598	150602098	1q22	434			1q21.3	8			6	Basal	0.746	17	yes	no	yes	yes	yes	amp	1.23114	69.5238	3e-40	Significant	+	yes									endos	BL15061	EPgy2 insertion	?	-		CG10795 is the best hit per diopt and blast, but no lines were available
ENSA	1	150594598	150602098	1q22	434			1q21.3	8			6	Basal	0.746	17	yes	no	yes	yes	yes	amp	1.23114	69.5238	3e-40	Significant	+	yes									endos	F001140	UAS	-			CG10795 is the best hit per diopt and blast, but no lines were available
ADAM15	1	155023747	155035252	1q22	434							7	-	0.799	28	yes	no	yes	yes	yes	amp	1.23114	69.5238	1.01e-16	Significant	+	yes									Meltrin	BL15015	EPgy2 insertion-5'UTR	?	??++	+migration	best DIOPT and BLAST hit
ADAM15	1	155023747	155035252	1q22	434							7	-	0.799	28	yes	no	yes	yes	yes	amp	1.23114	69.5238	1.01e-16	Significant	+	yes									Meltrin	BL15643	EPgy2 insertion-intron	?	-		best DIOPT and BLAST hit
ADAM15	1	155023747	155035252	1q22	434							7	-	0.799	28	yes	no	yes	yes	yes	amp	1.23114	69.5238	1.01e-16	Significant	+	yes									Meltrin	DGRC201756	GSV insertion	+	?-	+growth	best DIOPT and BLAST hit
ADAM15	1	155023747	155035252	1q22	434							7	-	0.799	28	yes	no	yes	yes	yes	amp	1.23114	69.5238	1.01e-16	Significant	+	yes									Meltrin	DGRC201876	GSV insertion				best DIOPT and BLAST hit
EFNA4	1	155036212	155042029	1q22	434							7	-	0.718	28	yes	no	yes	yes	yes	amp	1.23114	68.5714	2.8e-27	Significant	+	yes									Ephrin	BL15162	UAS insertion	-
PVRL4	1	161040780	161059385	1q22	434							8	-	0.628	47	yes	no	yes	yes	yes	amp	1.23114	71.4286	1.86e-50	Significant	+	yes									Fas2	BL11231	EP insertion	-	+		X chromosome
PVRL4	1	161040780	161059385	1q22	434							8	-	0.628	47	yes	no	yes	yes	yes	amp	1.23114	71.4286	1.86e-50	Significant	+	yes									Fas2	BL32299	duplication	+	+	-
PVRL4	1	161040780	161059385	1q22	434							8	-	0.628	47	yes	no	yes	yes	yes	amp	1.23114	71.4286	1.86e-50	Significant	+	yes									ppn	BL30052	EP insertion	-		-	best blast hit
PVRL4	1	161040780	161059385	1q22	434							8	-	0.628	47	yes	no	yes	yes	yes	amp	1.23114	71.4286	1.86e-50	Significant	+	yes									ppn	BL31782	EP insertion	?	+	-	best blast hit
NIT1	1	161087907	161090984	1q22	434							8	-	0.679	47	yes	no	yes	yes	yes	amp	1.23114	70.4762	1.63e-58	Significant	+	yes						yes			NitFhit	F002267	UAS	-	???		BEST hit per diopt AND BLAST
TOMM20	1	235272657	235292256					1q44	143			10	-	0.507	5	yes	no	yes	yes	yes	amp	1.23114	60.9524	4.27e-66	Significant	+	yes						yes			Tom20	BL16358	UAS insertion	-			BEST DIOPT and BLAST hit
RBM34	1	235294497	235324571					1q44	143			10	-	0.472	5	yes	no	yes	yes	yes	amp	1.23114	60.9524	1.07e-75	Significant	+	yes									Pabp2	BL76366	UAS	-			top BLAST hit. CG12288 is best, but has no lines available
RBM34	1	235294497	235324571					1q44	143			10	-	0.472	5	yes	no	yes	yes	yes	amp	1.23114	60.9524	1.07e-75	Significant	+	yes									Pabp2	F000829	UAS-HA			+migration	top BLAST hit. CG12288 is best, but has no lines available
RBM34	1	235294497	235324571					1q44	143			10	-	0.472	5	yes	no	yes	yes	yes	amp	1.23114	60.9524	1.07e-75	Significant	+	yes									Pabp2	F001584	UAS	+	+	+growth	top BLAST hit. CG12288 is best, but has no lines available
ARID4B	1	235330209	235491532					1q44	143			10	-	0.51	5	yes	no	yes	yes	yes	amp	1.23114	59.0476	2.82e-48	Significant	+	yes						yes			htk	F000657	UAS	-			best hit per diopt and BLAST
PRKCI	3	169940219	170023770	3q26.32	44							15	Basal	0.555	3	yes	no	yes	yes	yes	amp	1.23114	50.4762	2.26e-18	Significant	+	yes									aPKC	DGRC200231	GSV insertion	+	-+	+migration
PRKCI	3	169940219	170023770	3q26.32	44							15	Basal	0.555	3	yes	no	yes	yes	yes	amp	1.23114	50.4762	2.26e-18	Significant	+	yes									aPKC	DGRC203178	GSV insertion	-
PRKCI	3	169940219	170023770	3q26.32	44							15	Basal	0.555	3	yes	no	yes	yes	yes	amp	1.23114	50.4762	2.26e-18	Significant	+	yes									aPKC	DGRC206756	GSV insertion-intron (may be disrupted)	+	+	?migration, +growth
PRKCI	3	169940219	170023770	3q26.32	44							15	Basal	0.555	3	yes	no	yes	yes	yes	amp	1.23114	50.4762	2.26e-18	Significant	+	yes									aPKC	F000876	UAS HA tag	?	? ++	+migration
PRKCI	3	169940219	170023770	3q26.32	44							15	Basal	0.555	3	yes	no	yes	yes	yes	amp	1.23114	50.4762	2.26e-18	Significant	+	yes									aPKC	F001672	UAS			+migration
PIK3CA	3	178866310	178952497	3q26.32	44			3q26.32	9			16	Basal	0.985	6	yes	no	yes	yes	yes	amp	1.23114	43.8095	1.43e-16	Significant	+	yes	Mis	MUTATION	Mutation	PIK3CA is the most recurrently mutated gene in breast cancer, and has been found to important in a number of cancer types. An integral part of the PI3K pathway, PIK3CA has long been described as an oncogene, with two main hotspots for activating mutations, the 542/545 region of the helical domain, and the 1047 region of the kinase domain. PIK3CA, and its interaction with the AKT and mTOR pathways…			yes		Dp110	7 (in house stock)	UAS	+	+	+migration +growth
PIK3CA	3	178866310	178952497	3q26.32	44			3q26.32	9			16	Basal	0.985	6	yes	no	yes	yes	yes	amp	1.23114	43.8095	1.43e-16	Significant	+	yes	Mis	MUTATION	Mutation	PIK3CA is the most recurrently mutated gene in breast cancer, and has been found to important in a number of cancer types. An integral part of the PI3K pathway, PIK3CA has long been described as an oncogene, with two main hotspots for activating mutations, the 542/545 region of the helical domain, and the 1047 region of the kinase domain. PIK3CA, and its interaction with the AKT and mTOR pathways…			yes		Dp110	BL8286	UAS	?	++	+migration
PIK3CA	3	178866310	178952497	3q26.32	44			3q26.32	9			16	Basal	0.985	6	yes	no	yes	yes	yes	amp	1.23114	43.8095	1.43e-16	Significant	+	yes	Mis	MUTATION	Mutation	PIK3CA is the most recurrently mutated gene in breast cancer, and has been found to important in a number of cancer types. An integral part of the PI3K pathway, PIK3CA has long been described as an oncogene, with two main hotspots for activating mutations, the 542/545 region of the helical domain, and the 1047 region of the kinase domain. PIK3CA, and its interaction with the AKT and mTOR pathways…			yes		Dp110	BL8287	UAS	?	++	?migration +growth
SLC12A7	5	1050488	1112172									21	Basal	0.65	7	yes	no	yes	yes	yes	amp	1.23114	32.381	4e-14	Significant	+	yes									kcc	DGRC200289	GSV insertion	+	?+	-
SLC12A7	5	1050488	1112172									21	Basal	0.65	7	yes	no	yes	yes	yes	amp	1.23114	32.381	4e-14	Significant	+	yes									kcc	DGRC202153	GSV insertion
SLC12A7	5	1050488	1112172									21	Basal	0.65	7	yes	no	yes	yes	yes	amp	1.23114	32.381	4e-14	Significant	+	yes									kcc	DGRC204407	GSV insertion
TRIO	5	14143828	14509458									22	Basal	0.814	2	yes	no	yes	yes	yes	amp	1.23114	32.381	1.19e-08	Significant	+	yes								yes	trio	BL9132	UAS-GEF1	+	+		BEST hit per diopt and BLAST
TRIO	5	14143828	14509458									22	Basal	0.814	2	yes	no	yes	yes	yes	amp	1.23114	32.381	1.19e-08	Significant	+	yes								yes	trio	BL9134	UAS-GEF2	+	+	?migration	BEST hit per diopt and BLAST
TRIO	5	14143828	14509458									22	Basal	0.814	2	yes	no	yes	yes	yes	amp	1.23114	32.381	1.19e-08	Significant	+	yes								yes	trio	BL9512	UAS	-			BEST hit per diopt and BLAST, X chromosome
TRIO	5	14143828	14509458									22	Basal	0.814	2	yes	no	yes	yes	yes	amp	1.23114	32.381	1.19e-08	Significant	+	yes								yes	trio	BL9513	UAS	-		+migration	BEST hit per diopt and BLAST
FOXP4	6	41514163	41570122	6p21.1	86							25	Basal	0.692	11	yes	no	yes	yes	yes	amp	1.23114	42.8571	3.59e-13	Significant	+	yes								yes	FoxP	F000078	UAS	?	++	+growth	BEST hit per diopt and blast
PRICKLE4	6	41748499	41755110	6p21.1	86							25	Basal	0.741	11	yes	no	yes	yes	yes	amp	1.23114	42.8571	0.00532016	Non significant	-	yes					yes				esn	F002257	UAS	-			Top blast hit
PRICKLE4	6	41748499	41755110	6p21.1	86							25	Basal	0.741	11	yes	no	yes	yes	yes	amp	1.23114	42.8571	0.00532016	Non significant	-	yes					yes				esn	f01480	UAS insertion				Top blast hit
BYSL	6	41888964	41900784	6p21.1	86							25	Basal	0.769	11	yes	no	yes	yes	yes	amp	1.23114	42.8571	0.000144371	Non significant	+	yes									bys	BL26588	EP insertion	+	+	-
BYSL	6	41888964	41900784	6p21.1	86							25	Basal	0.769	11	yes	no	yes	yes	yes	amp	1.23114	42.8571	0.000144371	Non significant	+	yes									bys	BL32310	duplication	-
MRPS18A	6	43638933	43655549	6p21.1	86							26	Basal	0.421	9	yes	no	yes	yes	yes	amp	1.23114	41.9048	1.24e-16	Significant	+	yes									mRpS18A	BL63264	EP insertion	?	+++	-	BEST hit per diopt AND BLAST
C6orf203	6	107349375	107372790	6q21	5							28	Basal	0.44	19	yes	no	yes	yes	yes	amp	1.23114	31.4286	2.89e-06	Significant	+	yes									CG4884	F003159	UAS	+	+	+growth
EGFR	7	55086724	55275031	7p11.2	16			7p11.2	7			34	Basal	0.815	15	yes	no	yes	yes	yes	amp	1.23114	22.8571	0.0666256	Non significant	+	yes	A, O, Mis	MUTATION	Mutation	EGFR is widely recognized for its importance in cancer. Amplification and mutations have been shown to be driving events in many cancer types. Its role in non-small cell lung cancer, glioblastoma and basal-like breast cancers has spurred many research and drug development efforts. Tyrosine kinase inhibitors have shown efficacy in EGFR amplfied tumors, most notably gefitinib and erlotinib. Mutatio…				yes	Egfr	BL5368	UAS	?	?+-?+	?migration
EGFR	7	55086724	55275031	7p11.2	16			7p11.2	7			34	Basal	0.815	15	yes	no	yes	yes	yes	amp	1.23114	22.8571	0.0666256	Non significant	+	yes	A, O, Mis	MUTATION	Mutation	EGFR is widely recognized for its importance in cancer. Amplification and mutations have been shown to be driving events in many cancer types. Its role in non-small cell lung cancer, glioblastoma and basal-like breast cancers has spurred many research and drug development efforts. Tyrosine kinase inhibitors have shown efficacy in EGFR amplfied tumors, most notably gefitinib and erlotinib. Mutatio…				yes	Egfr	BL9532	UAS	+	++++++	+migration +growth
EGFR	7	55086724	55275031	7p11.2	16			7p11.2	7			34	Basal	0.815	15	yes	no	yes	yes	yes	amp	1.23114	22.8571	0.0666256	Non significant	+	yes	A, O, Mis	MUTATION	Mutation	EGFR is widely recognized for its importance in cancer. Amplification and mutations have been shown to be driving events in many cancer types. Its role in non-small cell lung cancer, glioblastoma and basal-like breast cancers has spurred many research and drug development efforts. Tyrosine kinase inhibitors have shown efficacy in EGFR amplfied tumors, most notably gefitinib and erlotinib. Mutatio…				yes	Egfr	BL9535	UAS	-	---	+migration
EGFR	7	55086724	55275031	7p11.2	16			7p11.2	7			34	Basal	0.815	15	yes	no	yes	yes	yes	amp	1.23114	22.8571	0.0666256	Non significant	+	yes	A, O, Mis	MUTATION	Mutation	EGFR is widely recognized for its importance in cancer. Amplification and mutations have been shown to be driving events in many cancer types. Its role in non-small cell lung cancer, glioblastoma and basal-like breast cancers has spurred many research and drug development efforts. Tyrosine kinase inhibitors have shown efficacy in EGFR amplfied tumors, most notably gefitinib and erlotinib. Mutatio…				yes	Egfr	EGFR-GFP (in house stock)	UAS	-	-?
EGFR	7	55086724	55275031	7p11.2	16			7p11.2	7			34	Basal	0.815	15	yes	no	yes	yes	yes	amp	1.23114	22.8571	0.0666256	Non significant	+	yes	A, O, Mis	MUTATION	Mutation	EGFR is widely recognized for its importance in cancer. Amplification and mutations have been shown to be driving events in many cancer types. Its role in non-small cell lung cancer, glioblastoma and basal-like breast cancers has spurred many research and drug development efforts. Tyrosine kinase inhibitors have shown efficacy in EGFR amplfied tumors, most notably gefitinib and erlotinib. Mutatio…				yes	Egfr	EGFRA (in house stock)	UAS	-	-??
AUTS2	7	69063904	70258054									35	Basal	0.665	1	yes	no	yes	yes	yes	amp	1.23114	16.1905	2.31e-05	Significant	+	yes								yes	tay	BL43452	GSV insertion	+	+	+migration
AUTS2	7	69063904	70258054									35	Basal	0.665	1	yes	no	yes	yes	yes	amp	1.23114	16.1905	2.31e-05	Significant	+	yes								yes	tay	d06351	UAS insertion	+	+
NOM1	7	156742416	156765876									37	Basal	0.223	6	yes	no	yes	yes	yes	amp	1.23114	23.8095	7.2e-21	Significant	+	yes									CG9004	BL20646	EPgy2 insertion	?	+?+	-
UBE3C	7	156931654	157062066									37	Basal	0.202	6	yes	no	yes	yes	yes	amp	1.23114	20.9524	1.28e-14	Significant	+	yes									CG3356	BL18991	WH insertion	+	+	-migration	BEST hit per diopt and BLAST
UBE3C	7	156931654	157062066									37	Basal	0.202	6	yes	no	yes	yes	yes	amp	1.23114	20.9524	1.28e-14	Significant	+	yes									CG3356	f06587	WH insertion	+	+	+migration +growth	BEST hit per diopt and BLAST
DNAJB6	7	157129709	157179018									37	Basal	0.268	6	yes	no	yes	yes	yes	amp	1.23114	22.8571	1.46e-14	Significant	+	yes									mrj	BL30543	UAS	-
DNAJB6	7	157129709	157179018									37	Basal	0.268	6	yes	no	yes	yes	yes	amp	1.23114	22.8571	1.46e-14	Significant	+	yes									mrj	BL30731	UAS	?	++?	+growth
MRPS28	8	80831094	80942506					8q21.13	7			40	-	0.0211	5	yes	no	yes	yes	yes	amp	1.23114	63.8095	3.9016e-53	Significant	+	yes						yes			mRpS28	F003132	UAS				this is in a region with ZBTB10, which is has a high Helios score but no fly ortholog. So it's sensible to skip this region
ZNF704	8	81540685	81787016					8q21.13	7			40	-	0.0609	5	yes	no	yes	yes	yes	amp	1.23114	64.7619	2.4445e-20	Significant	+	yes									Glut4EF	d11665	UAS				this is in a region with ZBTB10, which is has a high Helios score but no fly ortholog. So it's sensible to skip this region
ANKRD46	8	101521979	101572014									41	-	0.568	12	yes	no	yes	yes	yes	amp	1.23114	72.381	9.66e-49	Significant	+	yes									CG10809	BL18455*restricted	WH insertion	+	+	-migration	better BLAST hit, but also see CG10011, Ank2
ANKRD46	8	101521979	101572014									41	-	0.568	12	yes	no	yes	yes	yes	amp	1.23114	72.381	9.66e-49	Significant	+	yes									CG10809	BL27161	EP insertion	?	++	+growth	better BLAST hit, but also see CG10011, Ank2
ANKRD46	8	101521979	101572014									41	-	0.568	12	yes	no	yes	yes	yes	amp	1.23114	72.381	9.66e-49	Significant	+	yes									CG10809	f01651	WH insertion	+		+growth	better BLAST hit, but also see CG10011, Ank2
GRHL2	8	102504667	102681952									41	-	0.0611	12	yes	no	yes	yes	yes	amp	1.23114	69.5238	4.54266e-48	Significant	+	yes							yes		grh					+migration +growth	This didn't meet criteria for inclusion in the screen (low Helios score), but grh was tested for GRHL1 above so I'm including the result here as well
TRPS1	8	116420723	116681255									42	Basal	0.697	1	yes	no	yes	yes	yes	amp	1.23114	61.9048	1.18e-10	Significant	+	yes					yes				srp	d00294	XP insertion	+	-		BEST diopt and BLAST hit
TRPS1	8	116420723	116681255									42	Basal	0.697	1	yes	no	yes	yes	yes	amp	1.23114	61.9048	1.18e-10	Significant	+	yes					yes				srp	d10248	XP insertion	+	+	+migration (have images for figures only)	BEST diopt and BLAST hit
TRPS1	8	116420723	116681255									42	Basal	0.697	1	yes	no	yes	yes	yes	amp	1.23114	61.9048	1.18e-10	Significant	+	yes					yes				srp	F000720	UAS	+	+	not enough samples	BEST diopt and BLAST hit
TRPS1	8	116420723	116681255									42	Basal	0.697	1	yes	no	yes	yes	yes	amp	1.23114	61.9048	1.18e-10	Significant	+	yes					yes				srp	f00716	WH insertion	+	+	-migration	BEST diopt and BLAST hit
MYC	8	128748314	128753680	8q24.21	1			8q24.21	2			43	Basal	0.523	4	yes	no	yes	yes	yes	amp	1.23114	76.1905	7.64e-08	Significant	+	yes	A, T		CNA						dm	BL9675	UAS			+
APIP	11	34903842	34937958	11p13	5							51	-	0.0673	29	yes	no	yes	yes	yes	amp	1.23114	20	4.69e-12	Significant	+	yes	nan	nan	nan		nan										this is in a region with other genes that have much higher Helios scores but were not TN-specific, so it's sensible to skip this region
ERC1	12	1100373	1605099	12p13.33	20			12p13.33	14			55	Basal	0.105	7	yes	no	yes	yes	yes	amp	1.23114	40	1.42e-11	Significant	+	yes									brp	BL35848	UAS, GFP tag	+	+
ERC1	12	1100373	1605099	12p13.33	20			12p13.33	14			55	Basal	0.105	7	yes	no	yes	yes	yes	amp	1.23114	40	1.42e-11	Significant	+	yes									brp	BL36291	UAS, GFP tag	?	?+?
ERC1	12	1100373	1605099	12p13.33	20			12p13.33	14			55	Basal	0.105	7	yes	no	yes	yes	yes	amp	1.23114	40	1.42e-11	Significant	+	yes									brp	BL36292	UAS, GFP tag	?	++
ERC1	12	1100373	1605099	12p13.33	20			12p13.33	14			55	Basal	0.105	7	yes	no	yes	yes	yes	amp	1.23114	40	1.42e-11	Significant	+	yes									brp	BL57753	UAS	?	-	-
FGFR1OP2	12	27091304	27113679	12p12.1	77							56	Basal	0.709	5	yes	no	yes	yes	yes	amp	1.23114	30.4762	8.88e-15	Significant	+	yes									CG10158	BL19810	UAS insertion	-			per homologene (also called Fgop2). Top hit. BEST hit per diopt. BEST BLAST hit
FGFR1OP2	12	27091304	27113679	12p12.1	77							56	Basal	0.709	5	yes	no	yes	yes	yes	amp	1.23114	30.4762	8.88e-15	Significant	+	yes									CG10158	DGRC202347	UAS insertion	?	-		per homologene (also called Fgop2). Top hit. BEST hit per diopt. BEST BLAST hit
NOTCH3	19	15270443	15311792									77	Basal	0.507	16	yes	no	yes	yes	yes	amp	1.23114	18.0952	0.00410928	Non significant	+	yes							yes		N	BL26820	UAS	-			BEST hit per diopt
NOTCH3	19	15270443	15311792									77	Basal	0.507	16	yes	no	yes	yes	yes	amp	1.23114	18.0952	0.00410928	Non significant	+	yes							yes		N	BL52309	UAS	?	-		BEST hit per diopt
CCNE1	19	30302900	30315215	19q12	1			19q12	2			78	Basal	0.793	6	yes	no	yes	yes	yes	amp	1.23114	25.7143	8.15e-08	Significant	+	yes	A			Cyclin E, while currenly not as widely implicated as its cyclin D counterparts, has been implicated in various carcinomas, including breast, gastric, stomach and colorectal. High levels of cyclin E, either by gene amplification or overexpression, have been shown to lead to poorer prognosis in gastic carcinoma, and these measurements are correlated with later stage disease. In lung cancer, neoplas…					CycE	BL30725	UAS	?	+???--+?	?migration
CCNE1	19	30302900	30315215	19q12	1			19q12	2			78	Basal	0.793	6	yes	no	yes	yes	yes	amp	1.23114	25.7143	8.15e-08	Significant	+	yes	A			Cyclin E, while currenly not as widely implicated as its cyclin D counterparts, has been implicated in various carcinomas, including breast, gastric, stomach and colorectal. High levels of cyclin E, either by gene amplification or overexpression, have been shown to lead to poorer prognosis in gastic carcinoma, and these measurements are correlated with later stage disease. In lung cancer, neoplas…					CycE	BL30924	UAS	?	-		X chromosome
CCNE1	19	30302900	30315215	19q12	1			19q12	2			78	Basal	0.793	6	yes	no	yes	yes	yes	amp	1.23114	25.7143	8.15e-08	Significant	+	yes	A			Cyclin E, while currenly not as widely implicated as its cyclin D counterparts, has been implicated in various carcinomas, including breast, gastric, stomach and colorectal. High levels of cyclin E, either by gene amplification or overexpression, have been shown to lead to poorer prognosis in gastic carcinoma, and these measurements are correlated with later stage disease. In lung cancer, neoplas…					CycE	DGRC200778	UAS insertion	?
CCNE1	19	30302900	30315215	19q12	1			19q12	2			78	Basal	0.793	6	yes	no	yes	yes	yes	amp	1.23114	25.7143	8.15e-08	Significant	+	yes	A			Cyclin E, while currenly not as widely implicated as its cyclin D counterparts, has been implicated in various carcinomas, including breast, gastric, stomach and colorectal. High levels of cyclin E, either by gene amplification or overexpression, have been shown to lead to poorer prognosis in gastic carcinoma, and these measurements are correlated with later stage disease. In lung cancer, neoplas…					CycE	DGRC200882	UAS insertion	?	++
CCNE1	19	30302900	30315215	19q12	1			19q12	2			78	Basal	0.793	6	yes	no	yes	yes	yes	amp	1.23114	25.7143	8.15e-08	Significant	+	yes	A			Cyclin E, while currenly not as widely implicated as its cyclin D counterparts, has been implicated in various carcinomas, including breast, gastric, stomach and colorectal. High levels of cyclin E, either by gene amplification or overexpression, have been shown to lead to poorer prognosis in gastic carcinoma, and these measurements are correlated with later stage disease. In lung cancer, neoplas…					CycE	DGRC204603	UAS insertion	+	++	+growth
CCNE1	19	30302900	30315215	19q12	1			19q12	2			78	Basal	0.793	6	yes	no	yes	yes	yes	amp	1.23114	25.7143	8.15e-08	Significant	+	yes	A			Cyclin E, while currenly not as widely implicated as its cyclin D counterparts, has been implicated in various carcinomas, including breast, gastric, stomach and colorectal. High levels of cyclin E, either by gene amplification or overexpression, have been shown to lead to poorer prognosis in gastic carcinoma, and these measurements are correlated with later stage disease. In lung cancer, neoplas…					CycE	F001239	UAS	?	?++	-
CCNE1	19	30302900	30315215	19q12	1			19q12	2			78	Basal	0.793	6	yes	no	yes	yes	yes	amp	1.23114	25.7143	8.15e-08	Significant	+	yes	A			Cyclin E, while currenly not as widely implicated as its cyclin D counterparts, has been implicated in various carcinomas, including breast, gastric, stomach and colorectal. High levels of cyclin E, either by gene amplification or overexpression, have been shown to lead to poorer prognosis in gastic carcinoma, and these measurements are correlated with later stage disease. In lung cancer, neoplas…					CycE	F001312	UAS	-	?	+migration
																																						# of lines tested:	80	validation tested:	50
																																						lines positive:	40	validation positive:	31
																																								**don't inlcude myc	30
																																								migration:	16
																																								growth:	15
																																								tumor:	1
																																								negative:	9

## Sheet: STable8- Group 1G
	Chromosome	from	to	TCGA basal amp cytoband	TCGA basal amp genes in peak	TCGA basal del cytoband	TCGA basal del genes in peak	TCGA total amp cytoband	TCGA total amp genes in peak	TCGA total del cytoband	TCGA total del genes in peak	ISARpeak	ISARPeakSubtype	HeliosScore	ISAR genes in peak	CNV data exists	Gene in known common CNV	Copy number skewed in TN	Has RNA data	RNA differentially expressed	CNV type	CN cutoff	Percent Altered	p-value for RNA t-test	t-test Result	CN-RNA relationship	CNV type consistent with dataset	Cosmic	Pan-cancer	Vogelstein	CiVIC	MYC SL (Kessler et al)	Gene in Aure et al 2013	Breast-specific essential (Neel)	Basal-specific essential (Neel)	Fly gene	Stock tested	Type of allele	Result	Repeat result	Validation result	Notes
TBL1XR1	3	176738541	176915048	3q26.32	44			3q26.32	9							yes	no	yes	yes	yes	amp	1.23114	47.619	8.67e-13	Significant	+	yes									ebi	BL8391*restricted	UAS	+	?
TBL1XR1	3	176738541	176915048	3q26.32	44			3q26.32	9							yes	no	yes	yes	yes	amp	1.23114	47.619	8.67e-13	Significant	+	yes									ebi	BL8302	UAS	+	+	+migration;+migration
TBL1XR1	3	176738541	176915048	3q26.32	44			3q26.32	9							yes	no	yes	yes	yes	amp	1.23114	47.619	8.67e-13	Significant	+	yes									ebi	BL8389	UAS	+	+	+migration (does not meet fdr cutoff)
TBL1XR1	3	176738541	176915048	3q26.32	44			3q26.32	9							yes	no	yes	yes	yes	amp	1.23114	47.619	8.67e-13	Significant	+	yes									ebi	BL8392*restricted	UAS	+	?-	-migration
MIER3	5	56215428	56247957			5q11.2	193			5q11.2	9					yes	no	yes	yes	yes	del	0.812252	70.4762	1.66e-69	Significant	+	yes									CG1620	VDRC12682	RNAi	+	line lost
MIER3	5	56215428	56247957			5q11.2	193			5q11.2	9					yes	no	yes	yes	yes	del	0.812252	70.4762	1.66e-69	Significant	+	yes									CG1620	VDRC108161	RNAi	?	?? (advanced to validation testing due to loss of VDRC 12682)	+migration
MIER3	5	56215428	56247957			5q11.2	193			5q11.2	9					yes	no	yes	yes	yes	del	0.812252	70.4762	1.66e-69	Significant	+	yes									CG1620	VDRC12681	RNAi	-
DEK	6	18224399	18264799	6p22.3	9			6p23	43							yes	no	yes	yes	yes	amp	1.23114	40	5.75e-17	Significant	+	yes	T								Dek	DGRC200620	GSV insertion	+	+	-
DEK	6	18224399	18264799	6p22.3	9			6p23	43							yes	no	yes	yes	yes	amp	1.23114	40	5.75e-17	Significant	+	yes	T								Dek	DGRC202099	GSV insertion	?	+	+growth
DEK	6	18224399	18264799	6p22.3	9			6p23	43							yes	no	yes	yes	yes	amp	1.23114	40	5.75e-17	Significant	+	yes	T								Dek	DGRC203817	GSV insertion	+	+	-
DEK	6	18224399	18264799	6p22.3	9			6p23	43							yes	no	yes	yes	yes	amp	1.23114	40	5.75e-17	Significant	+	yes	T								Dek	BL19923	UAS insertion	+	+	-
E2F3	6	20403909	20493945	6p22.3	9											yes	no	yes	yes	yes	amp	1.23114	41.9048	2.69e-15	Significant	+	yes									E2f	F001065	UAS	+			best diopt and blast hit
E2F3	6	20403909	20493945	6p22.3	9											yes	no	yes	yes	yes	amp	1.23114	41.9048	2.69e-15	Significant	+	yes									E2f	d03985	UAS insertion				best diopt and blast hit
E2F3	6	20403909	20493945	6p22.3	9											yes	no	yes	yes	yes	amp	1.23114	41.9048	2.69e-15	Significant	+	yes									E2f	f05965	UAS insertion	+			best diopt and blast hit
E2F3	6	20403909	20493945	6p22.3	9											yes	no	yes	yes	yes	amp	1.23114	41.9048	2.69e-15	Significant	+	yes									E2f	d01508	UAS insertion				best diopt and blast hit
E2F3	6	20403909	20493945	6p22.3	9											yes	no	yes	yes	yes	amp	1.23114	41.9048	2.69e-15	Significant	+	yes									E2f	f05222	UAS insertion	?	+	-migration ?growth	best diopt and blast hit
E2F3	6	20403909	20493945	6p22.3	9											yes	no	yes	yes	yes	amp	1.23114	41.9048	2.69e-15	Significant	+	yes									E2f	d02846	UAS insertion	+	+	-migration ?growth	best diopt and blast hit
E2F3	6	20403909	20493945	6p22.3	9											yes	no	yes	yes	yes	amp	1.23114	41.9048	2.69e-15	Significant	+	yes									E2f	BL17325	UAS insertion	-			best diopt and blast hit
E2F3	6	20403909	20493945	6p22.3	9											yes	no	yes	yes	yes	amp	1.23114	41.9048	2.69e-15	Significant	+	yes									E2f	BL22140	UAS insertion	+			best diopt and blast hit
E2F3	6	20403909	20493945	6p22.3	9											yes	no	yes	yes	yes	amp	1.23114	41.9048	2.69e-15	Significant	+	yes									E2f	BL4774	UAS	+	+	+migration	best diopt and blast hit
E2F3	6	20403909	20493945	6p22.3	9											yes	no	yes	yes	yes	amp	1.23114	41.9048	2.69e-15	Significant	+	yes									E2f	BL4770	UAS	+			best diopt and blast hit
E2F3	6	20403909	20493945	6p22.3	9											yes	no	yes	yes	yes	amp	1.23114	41.9048	2.69e-15	Significant	+	yes									E2f	F001452	UAS	+	+		best diopt and blast hit
SOX4	6	21593971	21598849	6p22.3	9											yes	no	yes	yes	yes	amp	1.23114	43.8095	2.41e-11	Significant	+	yes					yes				Sox14	F000654	UAS	-			best diopt and blast hit
SOX4	6	21593971	21598849	6p22.3	9											yes	no	yes	yes	yes	amp	1.23114	43.8095	2.41e-11	Significant	+	yes					yes				Sox14	BL22330	UAS insertion				best diopt and blast hit
SOX4	6	21593971	21598849	6p22.3	9											yes	no	yes	yes	yes	amp	1.23114	43.8095	2.41e-11	Significant	+	yes					yes				Sox14	BL26945	UAS	+	+	+growth	best diopt and blast hit
NFIB	9	14081841	14314045	9p23	2											yes	no	yes	yes	yes	amp	1.23114	32.381	1.88e-11	Significant	+	yes	T							yes	NfI	F001919	UAS	+	+	-
MTAP	9	21802634	21865969			9p21.3	5			9p21.3	5					yes	no	yes	yes	yes	del	0.812252	30.4762	9.56e-33	Significant	+	yes									Mtap	VDRC108304	RNAi	-			best diopt and blast hit
MTAP	9	21802634	21865969			9p21.3	5			9p21.3	5					yes	no	yes	yes	yes	del	0.812252	30.4762	9.56e-33	Significant	+	yes									Mtap	VDRC42001	RNAi				best diopt and blast hit
MTAP	9	21802634	21865969			9p21.3	5			9p21.3	5					yes	no	yes	yes	yes	del	0.812252	30.4762	9.56e-33	Significant	+	yes									Mtap	BL56010	RNAi	-			best diopt and blast hit
PTEN	10	89623194	89728532			10q23.31	2			10q23.31	2					yes	no	yes	yes	yes	del	0.812252	34.2857	1.74e-32	Significant	+	yes	D, Mis, N, F, S	MUTATION	Mutation	PTEN is a multi-functional tumor suppressor that is very commonly lost in human cancer. Observed in prostate cancer, glioblastoma, endometrial, lung and breast cancer to varying degrees. Up to 70% of prostate cancer patients have been observed to have loss of expression of the gene. It is a part of the PI3K/AKT/mTOR pathway and mTOR inhibitors have been relatively ineffective in treating patients…	yes				Pten	BL16275	disrupted	+	-	-
PTEN	10	89623194	89728532			10q23.31	2			10q23.31	2					yes	no	yes	yes	yes	del	0.812252	34.2857	1.74e-32	Significant	+	yes	D, Mis, N, F, S	MUTATION	Mutation	PTEN is a multi-functional tumor suppressor that is very commonly lost in human cancer. Observed in prostate cancer, glioblastoma, endometrial, lung and breast cancer to varying degrees. Up to 70% of prostate cancer patients have been observed to have loss of expression of the gene. It is a part of the PI3K/AKT/mTOR pathway and mTOR inhibitors have been relatively ineffective in treating patients…	yes				Pten	BL8548	RNAi	?	-
PTEN	10	89623194	89728532			10q23.31	2			10q23.31	2					yes	no	yes	yes	yes	del	0.812252	34.2857	1.74e-32	Significant	+	yes	D, Mis, N, F, S	MUTATION	Mutation	PTEN is a multi-functional tumor suppressor that is very commonly lost in human cancer. Observed in prostate cancer, glioblastoma, endometrial, lung and breast cancer to varying degrees. Up to 70% of prostate cancer patients have been observed to have loss of expression of the gene. It is a part of the PI3K/AKT/mTOR pathway and mTOR inhibitors have been relatively ineffective in treating patients…	yes				Pten	BL8550	RNAi	?	+?+
PTEN	10	89623194	89728532			10q23.31	2			10q23.31	2					yes	no	yes	yes	yes	del	0.812252	34.2857	1.74e-32	Significant	+	yes	D, Mis, N, F, S	MUTATION	Mutation	PTEN is a multi-functional tumor suppressor that is very commonly lost in human cancer. Observed in prostate cancer, glioblastoma, endometrial, lung and breast cancer to varying degrees. Up to 70% of prostate cancer patients have been observed to have loss of expression of the gene. It is a part of the PI3K/AKT/mTOR pathway and mTOR inhibitors have been relatively ineffective in treating patients…	yes				Pten	BL33643	RNAi	+	+
PTEN	10	89623194	89728532			10q23.31	2			10q23.31	2					yes	no	yes	yes	yes	del	0.812252	34.2857	1.74e-32	Significant	+	yes	D, Mis, N, F, S	MUTATION	Mutation	PTEN is a multi-functional tumor suppressor that is very commonly lost in human cancer. Observed in prostate cancer, glioblastoma, endometrial, lung and breast cancer to varying degrees. Up to 70% of prostate cancer patients have been observed to have loss of expression of the gene. It is a part of the PI3K/AKT/mTOR pathway and mTOR inhibitors have been relatively ineffective in treating patients…	yes				Pten	VDRC35731	RNAi	+	+	+migration +growth
PTEN	10	89623194	89728532			10q23.31	2			10q23.31	2					yes	no	yes	yes	yes	del	0.812252	34.2857	1.74e-32	Significant	+	yes	D, Mis, N, F, S	MUTATION	Mutation	PTEN is a multi-functional tumor suppressor that is very commonly lost in human cancer. Observed in prostate cancer, glioblastoma, endometrial, lung and breast cancer to varying degrees. Up to 70% of prostate cancer patients have been observed to have loss of expression of the gene. It is a part of the PI3K/AKT/mTOR pathway and mTOR inhibitors have been relatively ineffective in treating patients…	yes				Pten	VDRC101475	RNAi	-
ANKS1B	12	99128568	100378432			12q23.1	233			12q23.1	2					yes	no	yes	yes	yes	del	0.812252	27.619	2.83e-12	Significant	+	yes									CG4393	BL58087	RNAi	+	+	-	best diopt and blast hit
ANKS1B	12	99128568	100378432			12q23.1	233			12q23.1	2					yes	no	yes	yes	yes	del	0.812252	27.619	2.83e-12	Significant	+	yes									CG4393	VDRC105381	RNAi	?	-		best diopt and blast hit
RB1	13	48877882	49056026			13q14.2	2			13q14.2	2					yes	no	yes	yes	yes	del	0.812252	42.8571	1.04e-51	Significant	+	yes	D, Mis, N, F, S	MUTATION	Mutation						Rbf	BL7435	amorphic	-	-		best per diopt and blast, X chromosome
RB1	13	48877882	49056026			13q14.2	2			13q14.2	2					yes	no	yes	yes	yes	del	0.812252	42.8571	1.04e-51	Significant	+	yes	D, Mis, N, F, S	MUTATION	Mutation						Rbf	VDRC10696	RNAi	+	+	+migration	best per diopt and blast
CREBBP	16	3775055	3930121			16p13.3	1									yes	no	yes	yes	yes	del	0.812252	22.8571	1.6e-13	Significant	+	yes	T, N, F, Mis, O		Mutation						nej	VDRC105115	RNAi				best diopt and blast hit
CREBBP	16	3775055	3930121			16p13.3	1									yes	no	yes	yes	yes	del	0.812252	22.8571	1.6e-13	Significant	+	yes	T, N, F, Mis, O		Mutation						nej	VDRC102885	RNAi				best diopt and blast hit
CREBBP	16	3775055	3930121			16p13.3	1									yes	no	yes	yes	yes	del	0.812252	22.8571	1.6e-13	Significant	+	yes	T, N, F, Mis, O		Mutation						nej	VDRC46535	RNAi				best diopt and blast hit
CREBBP	16	3775055	3930121			16p13.3	1									yes	no	yes	yes	yes	del	0.812252	22.8571	1.6e-13	Significant	+	yes	T, N, F, Mis, O		Mutation						nej	BL36682	RNAi	+	+	+growth	best diopt and blast hit
MAP2K4	17	11924134	12047148							17p12	2					yes	no	yes	yes	yes	del	0.812252	52.381	7.74e-47	Significant	+	yes	D, Mis, N	MUTATION	CNA					yes	Mkk4	BL42832	RNAi	-		+migration	best diopt and blast hit
MAP2K4	17	11924134	12047148							17p12	2					yes	no	yes	yes	yes	del	0.812252	52.381	7.74e-47	Significant	+	yes	D, Mis, N	MUTATION	CNA					yes	Mkk4	VDRC108561	RNAi	-		-	best diopt and blast hit
MAP2K4	17	11924134	12047148							17p12	2					yes	no	yes	yes	yes	del	0.812252	52.381	7.74e-47	Significant	+	yes	D, Mis, N	MUTATION	CNA					yes	Mkk4	VDRC26928	RNAi	+	+		best diopt and blast hit
MAP2K4	17	11924134	12047148							17p12	2					yes	no	yes	yes	yes	del	0.812252	52.381	7.74e-47	Significant	+	yes	D, Mis, N	MUTATION	CNA					yes	Mkk4	VDRC26929	RNAi				best diopt and blast hit
MAP2K4	17	11924134	12047148							17p12	2					yes	no	yes	yes	yes	del	0.812252	52.381	7.74e-47	Significant	+	yes	D, Mis, N	MUTATION	CNA					yes	Mkk4	BL35143	RNAi	?	?++	+growth	best diopt and blast hit
																																						# of lines tested:	40	validation tested:	21
																																						lines positive:	19	validation positive:	11
																																								migration:	7
																																								growth:	5
																																								negative:	7
