# Supplementary material for: Functional exploration of copy number alterations in a Drosophila model of triple-negative breast cancer
Source: Dis Model Mech. 2024 Jul 3;17(7):dmm050191. doi: 10.1242/dmm.050191 (PMC11247506; doi:10.1242/dmm.050191)
Supplement: Table S11. — In the lethality column, only lines that were significant (p<0.05) in two independent tests are considered positive and reported in each numerator. In the validation column, ‘enhance’ refers to affecting an increase in the phenotype over Myc,p53sh. Lines were generally only tested for tissue overgrowth (called ‘growth’ in Supplemental Tables 9, 10) when negative for cell translocation; unless otherwise indicated, a test for tissue overgrowth implies a negative cell translocation test. ‘Passenger’ refers to genes lacking functional evidence for driver status in this study. ND = not done. [file dmm-17-050191-TableS11.xlsx]

## Sheet: STable10- Group 1I
	Synonym	Chromosome	from	to	TCGA basal amp cytoband	TCGA basal amp genes in peak	TCGA basal del cytoband	TCGA basal del genes in peak	TCGA total amp cytoband	TCGA total amp genes in peak	TCGA total del cytoband	TCGA total del genes in peak	ISARpeak	ISARPeakSubtype	HeliosScore	ISAR genes in peak	CNV data exists	Gene in known common CNV	Copy number skewed in TN	Has RNA data	RNA differentially expressed	CNV type	CN cutoff	Percent Altered	p-value for RNA t-test	t-test Result	CN-RNA relationship	CNV type consistent with dataset	Fly gene	Homology	Lethality	Tissue	Conclusion of functional tests
AKIRIN1	AKIRIN1	1	39456915	39471737									2	Basal	0.522	22	yes	no	yes	yes	yes	amp	1.23114	23.8095	1.5e-14	Significant	+	yes	akirin	BEST hit per DIOPT and BLAST	1/1 overexpression line	1/1 line enhances cell migration	Driver
HEYL	HEYL	1	40089102	40105348									2	Basal	0.65	22	yes	no	yes	yes	yes	amp	1.23114	23.8095	0.00588734	Non significant	-	yes	Hey	Only ortholog found	1/1 overexpression lines	1/1 line causes tumor	Driver
PPCS	PPCS	1	42922164	42926901									3	Basal	0.268	19	yes	no	yes	yes	yes	amp	1.23114	23.8095	2.03e-07	Significant	+	yes	Ppcs	Only ortholog found	2/3 overexpression lines	1/1 line enhances cell migration	Driver
PPIH	PPIH	1	43124047	43142429									3	Basal	0.326	19	yes	no	yes	yes	yes	amp	1.23114	21.9048	2.29e-11	Significant	+	yes	CG17266	BEST hit per DIOPT and BLAST	0/1 overexpression line		Passenger
TM2D1	TM2D1	1	62146718	62191095									4	Basal	0.379	3	yes	no	yes	yes	yes	amp	1.23114	19.0476	1.28e-05	Non significant	+	yes	CG10795	BEST hit per DIOPT and BLAST			No lines available
TM2D1	TM2D1	1	62146718	62191095									4	Basal	0.379	3	yes	no	yes	yes	yes	amp	1.23114	19.0476	1.28e-05	Non significant	+	yes	amx	high blast hit	1/1 overexpression line and 1/1 duplication line	1/1 line enhances tissue overgrowth	Driver
INADL	INADL	1	62208148	62629591									4	Basal	0.794	3	yes	no	yes	yes	yes	amp	1.23114	18.0952	0.0627941	Non significant	+	yes	dlt	top blast hit	1/2 overexpression lines	1/1 line enhances tissue overgrowth	Driver
INADL	INADL	1	62208148	62629591									4	Basal	0.794	3	yes	no	yes	yes	yes	amp	1.23114	18.0952	0.0627941	Non significant	+	yes	Patj	top diopt hit	0/1 overexpression line		See dlt.
ENSA	ENSA	1	150594598	150602098	1q22	434			1q21.3	8			6	Basal	0.746	17	yes	no	yes	yes	yes	amp	1.23114	69.5238	3e-40	Significant	+	yes	endos	Only ortholog found	0/2 overexpression lines		Passenger
ADAM15	ADAM15	1	155023747	155035252	1q22	434							7	-	0.799	28	yes	no	yes	yes	yes	amp	1.23114	69.5238	1.01e-16	Significant	+	yes	Meltrin	BEST hit per DIOPT and BLAST	1/3 overexpression lines	1/2 lines enhance migration, 1/1 line enhances tissue overgrowth	Driver
EFNA4	EFNA4	1	155036212	155042029	1q22	434							7	-	0.718	28	yes	no	yes	yes	yes	amp	1.23114	68.5714	2.8e-27	Significant	+	yes	Ephrin	Only ortholog found	0/1 overexpression line		Passenger
PVRL4	PVRL4	1	161040780	161059385	1q22	434							8	-	0.628	47	yes	no	yes	yes	yes	amp	1.23114	71.4286	1.86e-50	Significant	+	yes	Fas2	high blast hit	1/1 duplication line	0/1 duplication line	ND
PVRL4	PVRL4	1	161040780	161059385	1q22	434							8	-	0.628	47	yes	no	yes	yes	yes	amp	1.23114	71.4286	1.86e-50	Significant	+	yes	ppn	top blast hit	0/2 overexpression lines	0/2 overexpression lines, 0/1 duplication line	Passenger
NIT1	NIT1	1	161087907	161090984	1q22	434							8	-	0.679	47	yes	no	yes	yes	yes	amp	1.23114	70.4762	1.63e-58	Significant	+	yes	NitFhit	BEST hit per DIOPT and BLAST	0/1 overexpression line		Passenger
TOMM20	TOMM20	1	235272657	235292256					1q44	143			10	-	0.507	5	yes	no	yes	yes	yes	amp	1.23114	60.9524	4.27e-66	Significant	+	yes	Tom20	BEST hit per DIOPT and BLAST	0/1 overexpression line		Passenger
RBM34	RBM34	1	235294497	235324571					1q44	143			10	-	0.472	5	yes	no	yes	yes	yes	amp	1.23114	60.9524	1.07e-75	Significant	+	yes	Pabp2	BEST hit per DIOPT and BLAST	1/1 overexpression line	1/1 overexpression line enhances tissue overgrowth, 1/1 HA-tagged line (and 0/1 nontagged line) enhances cell migration	Driver
ARID4B	ARID4B	1	235330209	235491532					1q44	143			10	-	0.51	5	yes	no	yes	yes	yes	amp	1.23114	59.0476	2.82e-48	Significant	+	yes	htk	BEST hit per DIOPT and BLAST	0/1 overexpression line		Passenger
PRKCI	PRKCI	3	169940219	170023770	3q26.32	44							15	Basal	0.555	3	yes	no	yes	yes	yes	amp	1.23114	50.4762	2.26e-18	Significant	+	yes	aPKC	Only ortholog found	3/4 overexpression lines	3/4 lines enhance cell migration, 1/1 line enhances tissue overgrowth	Driver
PIK3CA	PIK3CA	3	178866310	178952497	3q26.32	44			3q26.32	9			16	Basal	0.985	6	yes	no	yes	yes	yes	amp	1.23114	43.8095	1.43e-16	Significant	+	yes	Pi3K92E	Only ortholog found	3/3 overexpression lines	2/2 lines enhance cell migration, 2/2 lines enhance tissue overgrowth	Driver
SLC12A7	SLC12A7	5	1050488	1112172									21	Basal	0.65	7	yes	no	yes	yes	yes	amp	1.23114	32.381	4e-14	Significant	+	yes	kcc	Only ortholog found	1/1 overexpression lines	0/1 line	Passenger
TRIO	TRIO	5	14143828	14509458									22	Basal	0.814	2	yes	no	yes	yes	yes	amp	1.23114	32.381	1.19e-08	Significant	+	yes	trio	BEST hit per diopt and BLAST	2/2 partial cDNA overexpression lines, 0/2 full cDNA overexpression ine	1/1 full cDNA overexpression line enhances cell migration	Driver
FOXP4	FOXP4	6	41514163	41570122	6p21.1	86							25	Basal	0.692	11	yes	no	yes	yes	yes	amp	1.23114	42.8571	3.59e-13	Significant	+	yes	FoxP	BEST hit per DIOPT and BLAST	1/1 overexpression line	1/1 line enhances tissue overgrowth	Driver
PRICKLE4	PRICKLE4	6	41748499	41755110	6p21.1	86							25	Basal	0.741	11	yes	no	yes	yes	yes	amp	1.23114	42.8571	0.00532016	Non significant	-	yes	esn	Top blast hit	0/1 overexpression line		Passenger
BYSL	BYSL	6	41888964	41900784	6p21.1	86							25	Basal	0.769	11	yes	no	yes	yes	yes	amp	1.23114	42.8571	0.000144371	Non significant	+	yes	bys	Only ortholog found	1/1 overexpression line and 0/1 duplication line	0/1 overexpression line	Passenger
MRPS18A	MRPS18A	6	43638933	43655549	6p21.1	86							26	Basal	0.421	9	yes	no	yes	yes	yes	amp	1.23114	41.9048	1.24e-16	Significant	+	yes	mRpS18A	BEST hit per diopt AND BLAST	1/1 overexpression line	0/1 line	Passenger
C6orf203	C6orf203	6	107349375	107372790	6q21	5							28	Basal	0.44	19	yes	no	yes	yes	yes	amp	1.23114	31.4286	2.89e-06	Significant	+	yes	CG4884	Only ortholog found	1/1 overexpression line	1/1 line enhances tissue overgrowth	Driver
EGFR	EGFR	7	55086724	55275031	7p11.2	16			7p11.2	7			34	Basal	0.815	15	yes	no	yes	yes	yes	amp	1.23114	22.8571	0.0666256	Non significant	+	yes	Egfr	Only ortholog found	2/5 overexpression lines	2/2 lines enhance cell migration, 1/1 line enhances tissue overgrowth	Driver
AUTS2	AUTS2	7	69063904	70258054									35	Basal	0.665	1	yes	no	yes	yes	yes	amp	1.23114	16.1905	2.31e-05	Significant	+	yes	tay	Only ortholog found	2/2 overexpression lines	1/1 line enhances cell migration	Driver
NOM1	NOM1	7	156742416	156765876									37	Basal	0.223	6	yes	no	yes	yes	yes	amp	1.23114	23.8095	7.2e-21	Significant	+	yes	CG9004	Only ortholog found	1/1 overexpression line	0/1 line	Passenger
UBE3C	UBE3C	7	156931654	157062066									37	Basal	0.202	6	yes	no	yes	yes	yes	amp	1.23114	20.9524	1.28e-14	Significant	+	yes	CG3356	BEST hit per DIOPT and BLAST	2/2 overexpression lines	1/2 lines enhances cell migration, 1/1 line enhances tissue overgrowth	Driver
DNAJB6	DNAJB6	7	157129709	157179018									37	Basal	0.268	6	yes	no	yes	yes	yes	amp	1.23114	22.8571	1.46e-14	Significant	+	yes	mrj	Only ortholog found	1/2 overexpression lines	1/1 line enhances tissue overgrowth	Driver
MRPS28	MRPS28	8	80831094	80942506					8q21.13	7			40	-	0.0211	5	yes	no	yes	yes	yes	amp	1.23114	63.8095	3.9016e-53	Significant	+	yes	mRpS28	Only ortholog found			ND. This is in a region with ZBTB10, which is has a high Helios score but no fly ortholog. So it's sensible to skip this region
ZNF704	ZNF704	8	81540685	81787016					8q21.13	7			40	-	0.0609	5	yes	no	yes	yes	yes	amp	1.23114	64.7619	2.4445e-20	Significant	+	yes	Glut4EF	Only ortholog found			ND. This is in a region with ZBTB10, which is has a high Helios score but no fly ortholog. So it's sensible to skip this region
ANKRD46	ANKRD46	8	101521979	101572014									41	-	0.568	12	yes	no	yes	yes	yes	amp	1.23114	72.381	9.66e-49	Significant	+	yes	CG10809	high blast hit, CG10011 might be better	2/2 overexpression lines	2/2 lines enhance tissue overgrowth, 0/3 lines enhance cell migration	Driver
GRHL2	GRHL2	8	102504667	102681952									41	-	0.0611	12	yes	no	yes	yes	yes	amp	1.23114	69.5238	4.54266e-48	Significant	+	yes	grh	Only ortholog found	see GRHL1 (Group 2G)		Driver. GRHL2 didn't meet criteria for inclusion in the screen (low Helios score), but grh was tested for GRHL1.
TRPS1	TRPS1	8	116420723	116681255									42	Basal	0.697	1	yes	no	yes	yes	yes	amp	1.23114	61.9048	1.18e-10	Significant	+	yes	srp	BEST diopt and BLAST hit	3/4 overexpression lines	1/2 lines enhances migration	Driver
MYC	MYC	8	128748314	128753680	8q24.21	1			8q24.21	2			43	Basal	0.523	4	yes	no	yes	yes	yes	amp	1.23114	76.1905	7.64e-08	Significant	+	yes	dm	Only ortholog found	see figure 1	see figure 2	Driver
APIP	APIP	11	34903842	34937958	11p13	5							51	-	0.0673	29	yes	no	yes	yes	yes	amp	1.23114	20	4.69e-12	Significant	+	yes	CG11134	Only ortholog found			ND. This is in a region with other genes that have much higher Helios scores but were not TN-specific, so it's sensible to skip this region
ERC1	ERC1	12	1100373	1605099	12p13.33	20			12p13.33	14			55	Basal	0.105	7	yes	no	yes	yes	yes	amp	1.23114	40	1.42e-11	Significant	+	yes	brp	Only ortholog found	2/2 GFP-tagged overexpression lines	0/1 untagged overexpresion line	Passenger
FGFR1OP2	FGFR1OP2	12	27091304	27113679	12p12.1	77							56	Basal	0.709	5	yes	no	yes	yes	yes	amp	1.23114	30.4762	8.88e-15	Significant	+	yes	CG10158	BEST hit per DIOPT and BLAST	0/2 overexpression lines		Passenger
NOTCH3	NOTCH3	19	15270443	15311792									77	Basal	0.507	16	yes	no	yes	yes	yes	amp	1.23114	18.0952	0.00410928	Non significant	+	yes	N	BEST hit per DIOPT and BLAST	0/2 overexpression lines		Passenger
CCNE1	CCNE1	19	30302900	30315215	19q12	1			19q12	2			78	Basal	0.793	6	yes	no	yes	yes	yes	amp	1.23114	25.7143	8.15e-08	Significant	+	yes	CycE	Only ortholog found	4/6 overexpression lines	1/3 lines enhances cell migration, 1/2 lines enhances tissue overgrowth	Driver
genes:	39																													genes tested:	35	Drivers:	20	*myc included, not grhl2
																														genes positive:	26	Passengers:	15
																														validation tested:	26	total:	35
																																hit rate:	0.558824	*don't include myc

## Sheet: STable10- Group 1G
	Synonym	Chromosome	from	to	TCGA basal amp cytoband	TCGA basal amp genes in peak	TCGA basal del cytoband	TCGA basal del genes in peak	TCGA total amp cytoband	TCGA total amp genes in peak	TCGA total del cytoband	TCGA total del genes in peak	ISARpeak	ISARPeakSubtype	HeliosScore	ISAR genes in peak	CNV data exists	Gene in known common CNV	Copy number skewed in TN	Has RNA data	RNA differentially expressed	CNV type	CN cutoff	Percent Altered	p-value for RNA t-test	t-test Result	CN-RNA relationship	CNV type consistent with dataset	Fly gene	Homology	Lethality	Tissue	Conclusion of functional tests
TBL1XR1	TBL1XR1	3	176738541	176915048	3q26.32	44			3q26.32	9							yes	no	yes	yes	yes	amp	1.23114	47.619	8.67e-13	Significant	+	yes	ebi	Only ortholog found	2/3 overexpression lines	2/3 lines enhance cell migration	Driver
MIER3	MIER3	5	56215428	56247957			5q11.2	193			5q11.2	9					yes	no	yes	yes	yes	del	0.812252	70.4762	1.66e-69	Significant	+	yes	CG1620	Only ortholog found	1/1 line (unconfirmed)	1/1 line enhances cell migration	Driver
DEK	DEK	6	18224399	18264799	6p22.3	9			6p23	43							yes	no	yes	yes	yes	amp	1.23114	40	5.75e-17	Significant	+	yes	Dek	Only ortholog found	1/1 overexpression line	1/1 line enhances tissue overgrowth	Driver
E2F3	E2F3	6	20403909	20493945	6p22.3	9											yes	no	yes	yes	yes	amp	1.23114	41.9048	2.69e-15	Significant	+	yes	E2f	BEST hit per DIOPT and BLAST	4/5 overexpression lines	1/3 lines enhance cell migration	Driver
SOX4	SOX4	6	21593971	21598849	6p22.3	9											yes	no	yes	yes	yes	amp	1.23114	43.8095	2.41e-11	Significant	+	yes	Sox14	BEST hit per DIOPT and BLAST	1/2 overexpression lines	1/1 lines enhance tissue overgrowth	Driver
NFIB	NFIB	9	14081841	14314045	9p23	2											yes	no	yes	yes	yes	amp	1.23114	32.381	1.88e-11	Significant	+	yes	NfI	Only ortholog found	1/1 overexpression line	0/1 line	Passenger
MTAP	MTAP	9	21802634	21865969			9p21.3	5			9p21.3	5					yes	no	yes	yes	yes	del	0.812252	30.4762	9.56e-33	Significant	+	yes	Mtap	BEST hit per DIOPT and BLAST	0/2 RNAi lines		Passenger
PTEN	PTEN	10	89623194	89728532			10q23.31	2			10q23.31	2					yes	no	yes	yes	yes	del	0.812252	34.2857	1.74e-32	Significant	+	yes	Pten	Only ortholog found	3/4 RNAi lines, 0/1 disrupted line	1/1 RNAi line enhances cell migration and tissue overgrowth, 0/1 disrupted line	Driver
ANKS1B	ANKS1B	12	99128568	100378432			12q23.1	233			12q23.1	2					yes	no	yes	yes	yes	del	0.812252	27.619	2.83e-12	Significant	+	yes	CG4393	BEST hit per DIOPT and BLAST	1/2 RNAi line	0/1 line	Passenger
RB1	RB1	13	48877882	49056026			13q14.2	2			13q14.2	2					yes	no	yes	yes	yes	del	0.812252	42.8571	1.04e-51	Significant	+	yes	Rbf	BEST hit per DIOPT and BLAST	1/1 RNAi line, 0/1 amorphic allele line	1/1 line enhances cell migration	Driver
CREBBP	CREBBP	16	3775055	3930121			16p13.3	1									yes	no	yes	yes	yes	del	0.812252	22.8571	1.6e-13	Significant	+	yes	nej	BEST hit per DIOPT and BLAST	1/1 RNAi line	1/1 line enhances tissue overgrowth	Driver
MAP2K4	MAP2K4	17	11924134	12047148							17p12	2					yes	no	yes	yes	yes	del	0.812252	52.381	7.74e-47	Significant	+	yes	Mkk4	BEST hit per DIOPT and BLAST	2/4 RNAi lines	1/3 lines enhances cell migration, 1/2 lines enhances tissue overgrowth	Driver
																														genes tested:	12	Drivers:	9
																														genes positive:	11	Passengers:	3
																														validation tested:	11	total:	12
																																hit rate:	0.75

## Sheet: STable10- Group 2G
	Synonym	Chromosome	from	to	TCGA basal amp cytoband	TCGA basal amp genes in peak	TCGA basal del cytoband	TCGA basal del genes in peak	TCGA total amp cytoband	TCGA total amp genes in peak	TCGA total del cytoband	TCGA total del genes in peak	ISARpeak	ISARPeakSubtype	HeliosScore	ISAR genes in peak	CNV data exists	Gene in known common CNV	Copy number skewed in TN	Has RNA data	RNA differentially expressed	CNV type	CN cutoff	Percent Altered	p-value for RNA t-test	t-test Result	CN-RNA relationship	CNV type consistent with dataset	Fly gene	Homology	Lethality	Tissue	Conclusion of functional tests
GRHL1	GRHL1	2	10091791	10142412			2p25.3	122			2p25.1	157	11	Basal	0.424	5	yes	no	yes	yes	yes	amp	1.23114	24.7619	4.12e-09	Significant	+	yes	grh	Only ortholog found	1/1 overexpression line	1/1 line enhances cell migration and tissue overgrowth	Driver
KLF11	KLF11	2	10183681	10194963			2p25.3	122			2p25.1	157	11	Basal	0.529	5	yes	no	yes	yes	yes	amp	1.23114	24.7619	3.78e-11	Significant	+	yes	cbt	BEST hit per diopt and BLAST	2/2 overexpression lines	1/1 line enhances cell migration	Driver
ATL2	ATL2	2	38522028	38604432			2q22.1	1326					12	Basal	0.268	1	yes	no	yes	yes	yes	amp	1.23114	20.9524	1.66e-11	Significant	+	yes	atl	Only ortholog found	2/2 overexpression lines	0/3 lines	Passenger
SLBP	SLBP	4	1694526	1714030			4p16.3	216					17	-	0.683	15	yes	no	yes	yes	yes	del	0.812252	48.5714	1.57e-10	Significant	+	yes	Slbp	Only ortholog found	1/1 RNAi line	1/1 line enhances cell migration	Driver
LETM1	LETM1	4	1813205	1857974			4p16.3	216					17	-	0.779	15	yes	no	yes	yes	yes	del	0.812252	48.5714	6.15e-53	Significant	+	yes	Letm1	Only ortholog found	1/2 RNAi lines, 0/1 mutated line	2/2 lines enhance cell migration	Driver
PTP4A1	PTP4A1	6	64281916	64293493							6q14.3	127	27	Basal	0.269	4	yes	no	yes	yes	yes	amp	1.23114	26.6667	3.73e-05	Non significant	+	yes	PRL-1	Only ortholog found	1/2 overexpression lines	1/1 line enhances cell migration	Driver
PHF3	PHF3	6	64345706	64425418							6q14.3	127	27	Basal	0.183	4	yes	no	yes	yes	yes	amp	1.23114	26.6667	4.25206e-06	Significant	+	yes	pps	BEST hit per diopt AND BLAST	1/1 overexpression line	0/2 lines	Passenger
MYB	MYB	6	135502452	135540311	6q23.3	103	6q25.3	301					29	Basal	0.931	3	yes	no	yes	yes	yes	amp	1.23114	28.5714	0.015747	Non significant	-	yes	Myb	BEST hit per diopt and BLAST	1/2 overexpression lines, 1/1 RNAi line, 0/2 mutated lines	1/1 RNAi line enhances migration, 1/1 overexpression line enhances tissue overgrowth	Driver
LETM2	LETM2	8	38244648	38267042	8p11.23	3	8p22	190									yes	no	yes	yes	yes	del	0.812252	29.5238	1.4e-41	Significant	+	yes	Letm1	Only ortholog found	see LETM1		Driver
FGFR1	FGFR1	8	38268655	38325363	8p11.23	3	8p22	190									yes	no	yes	yes	yes	del	0.812252	29.5238	2.35e-07	Significant	+	yes	htl	BEST hit per diopt and BLAST	1/2 RNAi lines, 1/1 amorphic line	1/1 RNAi line and 1/1 amorphic line enhance tissue overgrowth	Driver
STXBP1	STXBP1	9	130374485	130454995			9q34.3	238					45	-	0.536	35	yes	no	yes	yes	yes	del	0.812252	42.8571	2.36e-37	Significant	+	yes	Rop	Only ortholog found	1/1 RNAi line	1/1 line enhances cell migration	Driver
BCL9L	BCL9L	11	118766850	118781613			11q25	265					54	Basal	0.809	5	yes	no	yes	yes	yes	del	0.812252	38.0952	3.65e-50	Significant	+	yes	lgs	Only DIOPT hit, BLAST hit	3/3 RNAi lines	1/2 lines enhance cell migration, 1/1 lines enhance tissue overgrowth	Driver
ETV6	ETV6	12	11802787	12048325	12p13.2	1					12p13.2	69					yes	no	yes	yes	yes	amp	1.23114	22.8571	2.07e-07	Significant	+	yes	aop	Only ortholog found	2/2 overexpression lines	1/1 line enhances tissue overgrowth	Driver
RILPL2	RILPL2	12	123899935	123921264			12q24.31	270			12q24.33	142	59	-	0.61	15	yes	no	yes	yes	yes	del	0.812252	31.4286	2.24e-20	Significant	+	yes	CG11448	Only ortholog found	2/2 RNAi lines	1/1 line enhances tissue overgrowth	Driver
LEO1	LEO1	15	52230221	52263998							15q21.1	170	66	-	0.329	27	yes	no	yes	yes	yes	del	0.812252	54.2857	9.86155e-85	Significant	+	yes	Atu	BEST hit per DIOPT and BLAST	0/3 RNAi lines, 0/1 disrupted line		Passenger
PHKB	PHKB	16	47495209	47735434			16q12.1	75	16q12.1	2							yes	no	yes	yes	yes	del	0.812252	33.3333	2.48e-51	Significant	+	yes	CG8475	BEST hit per diopt and BLAST	1/2 RNAi lines	0/2 lines	Passenger
SERPINB8	SERPINB8	18	61637262	61656608			18q23	42					76	-	0.245	18	yes	no	yes	yes	yes	del	0.812252	38.0952	2.02e-06	Significant	+	yes	Spn55B	BEST hit per diopt and BLAST	1/1 RNAi line	1/1 line enhances tissue overgrowth	Driver
																														genes tested:	17	Drivers:	13
																														genes positive:	16	Passengers:	4
																														validation tested:	16	total:	17
																																hit rate:	0.764706

## Sheet: STable10- Group 2I
	Synonym	Chromosome	from	to	TCGA basal amp cytoband	TCGA basal amp genes in peak	TCGA basal del cytoband	TCGA basal del genes in peak	TCGA total amp cytoband	TCGA total amp genes in peak	TCGA total del cytoband	TCGA total del genes in peak	ISARpeak	ISARPeakSubtype	HeliosScore	ISAR genes in peak	CNV data exists	Gene in known common CNV	Copy number skewed in TN	Has RNA data	RNA differentially expressed	CNV type	CN cutoff	Percent Altered	p-value for RNA t-test	t-test Result	CN-RNA relationship	CNV type consistent with dataset	Fly gene	Homology	Lethality	Tissue	Conclusion of functional tests
BHLHE40	BHLHE40	3	5021096	5026865					3p26.1	5			13	-	0.528	5	yes	no	yes	yes	yes	del	0.812252	27.619	1.79e-24	Significant	+	no	dpn	BEST hit per diopt and BLAST	0/1 RNAi line		Likely passenger
EDEM1	EDEM1	3	5229358	5261650									13	-	0.474	5	yes	no	yes	yes	yes	del	0.812252	29.5238	2.05e-24	Significant	+	no	Edem1	Diopt hit, high blast hit	0/1 RNAi line		Likely passenger
NR2C2	NR2C2	3	14989090	15090786									14	-	0.329	11	yes	no	yes	yes	yes	del	0.812252	28.5714	8.94e-13	Significant	+	no	Hr78	better diopt and BLAST hit (but also per blast see HR51, ultraspiracle, sevenup)	0/3 RNAi lines		Passenger
ANKRD17	ANKRD17	4	73940501	74088831					4q13.3	6			18	Basal	0.569	21	yes	no	yes	yes	yes	del	0.812252	29.5238	1.19e-15	Significant	+	no	mask	Only ortholog found			ND
G3BP2	G3BP2	4	76567952	76598667									19	Basal	0.838	18	yes	no	yes	yes	yes	del	0.812252	32.381	3.38e-22	Significant	+	no	rin	Only ortholog found			ND
GAB1	GAB1	4	144257982	144395718									20	-	0.697	4	yes	no	yes	yes	yes	del	0.812252	36.1905	1.13e-32	Significant	+	no	dos	BEST hit per diopt and BLAST	1/1 RNAi line, 0/2 disrupted lines	1/1 line enhances tissue overgrowth	Driver
FGFR4	FGFR4	5	176513872	176525143									24	-	0.503	13	yes	no	yes	yes	yes	del	0.812252	44.7619	0.259957	Non significant	+	no	htl	BEST hit per diopt and BLAST	see FGFR1 (Group 2G)		Driver
RAB24	RAB24	5	176728190	176730745									24	-	0.528	13	yes	no	yes	yes	yes	del	0.812252	44.7619	3.06e-15	Significant	+	no	RabX1	Only ortholog found	1/1 gene trap line, 0/1 RNAi line	0/1 gene trap line	Likely passenger
PRELID1	PRELID1	5	176730762	176733960									24	-	0.65	13	yes	no	yes	yes	yes	del	0.812252	44.7619	0.000308069	Non significant	+	no	prel	Only ortholog found	2/2 RNAi lines	0/2 RNAi lines	Passenger
MSRA	MSRA	8	9911778	10286401									38	-	0.429	4	yes	no	yes	yes	yes	del	0.812252	56.1905	2.88e-37	Significant	+	no	Eip71CD	Only ortholog found	2/3 disrupted lines	1/2 disrupted lines enhances cell migration	Driver
UBE2R2	UBE2R2	9	33817181	33920401									44	Basal	0.0952	73	yes	no	yes	yes	yes	del	0.812252	22.8571	3.16e-73	Significant	+	no	CG7656	BEST hit per diopt and BLAST			ND
SCAI	SCAI	9	127704887	127905838									45	-	0.666	35	yes	no	yes	yes	yes	del	0.812252	40.9524	1.13e-24	Significant	+	no	CG13293	Only ortholog found	0/2 RNAi lines		Passenger
LMX1B	LMX1B	9	129376721	129463311									45	-	0.602	35	yes	no	yes	yes	yes	del	0.812252	42.8571	2.5e-33	Significant	+	no	CG32105	BEST BLAST hit, better hits per diopt	1/1 RNAi line, 0/1 disrupted line	0/1 RNAi line	Likely passenger
ANK3	ANK3	10	61786055	62149634									46	Basal	0.523	9	yes	no	yes	yes	yes	del	0.812252	21.9048	1.71e-17	Significant	+	no	Ank	best diopt hit			ND
ANK3	ANK3	10	61786055	62149634									46	Basal	0.523	9	yes	no	yes	yes	yes	del	0.812252	21.9048	1.71e-17	Significant	+	no	Ank2	best blast hit	0/1 RNAi line		Likely passenger
RHOBTB1	RHOBTB1	10	62629197	62704033									46	Basal	0.529	9	yes	no	yes	yes	yes	del	0.812252	21.9048	8.08e-10	Significant	+	no	RhoBTB	Only ortholog found	0/2 RNAi lines		Passenger
SAMD8	SAMD8	10	76871392	76941881									47	-	0.441	8	yes	no	yes	yes	yes	del	0.812252	30.4762	0.00843507	Non significant	+	no	SMSr	Only ortholog found	1/1 disrupted line		ND
ZMIZ1	C6orf94	10	80828791	81076285					10q22.3	15			48	-	0.822	9	yes	no	yes	yes	yes	del	0.812252	27.619	5.3e-45	Significant	+	no	tna	BEST hit per diopt and BLAST	1/1 disrupted line		ND
FGFR2	FGFR2	10	123237843	123353772	10q26.13	3							49	-	0.744	5	yes	no	yes	yes	yes	del	0.812252	36.1905	7.61e-09	Significant	+	no	btl	BEST BLAST hit, better hits per diopt	0/4 RNAi lines		Passenger
E2F8	E2F8	11	19245609	19262507									50	-	0.633	4	yes	no	yes	yes	yes	del	0.812252	26.6667	0.287424	Non significant	-	no	Muc91C	Only ortholog found	0/3 RNAi lines, 0/1 disrupted line		Passenger
NAV2	NAV2	11	19372270	20143147									50	-	0.639	4	yes	no	yes	yes	yes	del	0.812252	25.7143	4.01e-08	Significant	+	no	sick	Only ortholog found	1/1 RNAi line		ND
USP12	USP12	13	27640286	27746033									60	-	0.519	3	yes	no	yes	yes	yes	del	0.812252	41.9048	1.81e-21	Significant	+	no	CG7023	Only ortholog found	0/1 disrupted line		Likely passenger
KATNAL1	KATNAL1	13	30776766	30881191					13q12.3	7			61	-	0.599	5	yes	no	yes	yes	yes	del	0.812252	42.8571	1.26e-17	Significant	+	no	Kat60	BEST hit per diopt and BLAST	1/1 RNAi line, 1/1 disrupted line	1/1 disrupted line enhances tissue overgrowth, 0/1 RNAi line	Driver
RALGAPA1	RALGAPA1	14	36007557	36278432									62	-	0.795	11	yes	no	yes	yes	yes	del	0.812252	40	1.01e-65	Significant	+	no	CG5521	Only ortholog found			ND
FOXA1	FOXA1	14	38058756	38064325					14q21.1	3			63	-	0.987	2	yes	no	yes	yes	yes	del	0.812252	41.9048	3.51e-35	Significant	+	no	fkh	Only ortholog found			ND
ARF6	ARF6	14	50359735	50363772									64	-	0.268	17	yes	no	yes	yes	yes	del	0.812252	33.3333	5.97e-34	Significant	+	no	Arf51F	Only ortholog found	1/1 RNAi line, 0/2 disrupted lines	1/1 RNAi line enhances tissue overgrowth	Driver
TRAF3	TRAF3	14	103243815	103377837									65	-	0.384	13	yes	no	yes	yes	yes	del	0.812252	40.9524	4.6e-05	Significant	+	no	Traf4	BEST hit per diopt and BLAST			ND
MYO5C	MYO5C	15	52484514	52587995									66	-	0.427	27	yes	no	yes	yes	yes	del	0.812252	54.2857	1.41e-72	Significant	+	no	didum	BEST hit per diopt and BLAST	0/3 RNAi lines, 0/1 disrupted line		Passenger
MYO18A	MYO18A	17	27400527	27507407									69	-	0.572	46	yes	no	yes	yes	yes	del	0.812252	43.8095	4.19374e-17	Significant	+	no	Mhcl	Only ortholog found			ND
ERBB2	ERBB2	17	37856230	37884915	17q12	30			17q12	3			70	Basal	0.877	49	yes	no	yes	yes	yes	del	0.812252	40.9524	2.43e-56	Significant	+	no	Egfr	Only ortholog found			ND
ZNF652	ZNF652	17	47366567	47439476									71	-	0.364	51	yes	no	yes	yes	yes	del	0.812252	30.4762	1.54e-29	Significant	+	no	Meics	BEST blast hit	0/1 RNAi line		Likely passenger
CDH2	CDH2	18	25530929	25757445									75	Basal	0.132	7	yes	no	yes	yes	yes	del	0.812252	26.6667	0.00694367	Non significant	+	no	CadN	best BLAST hit			ND
CDH2	CDH2	18	25530929	25757445									75	Basal	0.132	7	yes	no	yes	yes	yes	del	0.812252	26.6667	0.00694367	Non significant	+	no	CadN2	best diopt hit			ND
BCL2	BCL2	18	60790578	60986613									76	-	0.833	18	yes	no	yes	yes	yes	del	0.812252	38.0952	2.29e-47	Significant	+	no	Buffy	Only ortholog found	0/3 RNAi lines, 0/1 mutated line		Passenger
BRSK1	BRSK1	19	55795533	55823903					19q13.42	39			79	-	0.288	38	yes	no	yes	yes	yes	del	0.812252	19.0476	0.00166163	Non significant	+	no	sff	BEST hit per diopt and BLAST			ND
TMEM150B	TMEM150B	19	55824168	55836708					19q13.42	39			79	-	0.291	38	yes	no	yes	yes	yes	del	0.812252	19.0476	0.00300155	Non significant	-	no	CG4025	Only ortholog found			ND
																														genes tested:	23	Drivers:	5
																														genes positive:	11	Passengers:	8
																														validation tested:	8	total:	13
																																hit rate:	0.384615
																																Likely passenger:	7
