# Supplementary material for: Functional exploration of copy number alterations in a Drosophila model of triple-negative breast cancer
Source: Dis Model Mech. 2024 Jul 3;17(7):dmm050191. doi: 10.1242/dmm.050191 (PMC11247506; doi:10.1242/dmm.050191)
Supplement: Table S12. — Stock numbers and statistical results corresponding to Figures 4a and S4a. [file dmm-17-050191-TableS12.xlsx]

## Sheet: STable11- Group 1
Stock identifier	Fly gene	Allele notes	Tier	N	mean	p	fdr
DGRC200289	kcc		1I	8	0.125
BL5790	aop		1G	18	0.333333
BL13361	amx		1I	9	0.555556
VDRC108561	Mkk4	RNAi	1G	14	0.571429
F001919	NfI		1G	24	0.833333
BL35143	Mkk4	RNAi	1G	30	0.933333
F003159	CG4884		1I	40	1.2
BL16275	pten	disrupted	1G	6	1.33333
f00716	srp		1I	21	1.33333
BL36682	nej	RNAi	1G	26	1.46154
BL30052	ppn		1I	29	1.65517
BL19923	Dek		1G	47	1.68085
BL63264	mRpS18A		1I	7	1.71429
BL30731	mrj		1I	12	1.75
VDRC2800	CG8475	RNAi	1G	20	1.8
BL18359	pps		1I	22	1.81818
F003017	Ppcs		1I	12	1.83333
F001574	Myb		1I	10	2
F001239	CycE		1I	27	2
BL18991	CG3356		1I	37	2.02703
BL27161	CG10809		1I	15	2.06667
BL34904	CG8475	RNAi	1G	23	2.13043
DGRC202099	Dek		1G	13	2.15385
BL27222	dlt		1I	52	2.25
d02846	E2f		1G	12	2.25
f05222	E2f		1G	34	2.29412
DGRC201756	Meltrin		1I	10	2.4
DGRC203817	Dek		1G	16	2.4375
BL8392	ebi		1G	9	2.44444
BL32299	Fas2	duplication	1I	27	2.62963
BL8287	dp110		1I	11	2.63636
BL21236	atl		1I	24	2.66667
BL26588	bys		1I	36	2.66667
-	w		1I	715	2.71049	0.500026	0.594486
BL20646	CG9004		1I	38	2.71053	0.69396	0.727696
BL18455	CG10809		1I	31	2.80645	0.95303	0.95303
BL58087	CG4393	RNAi	1G	19	3.05263	0.0856026	0.119844
BL26945	Sox14		1G	28	3.07143	0.423645	0.518965
DGRC206756	aPKC		1I	16	3.1875	0.209946	0.263778
BL4774	E2f		1G	10	3.2	0.0218437	0.0396422
d03930	dlt		1I	13	3.46154	0.697994	0.727696
DGRC200620	Dek		1I	13	3.53846	0.646215	0.703656
BL17430	atl		1I	7	3.57143	0.525716	0.594486
F000720	srp		1I	4	3.75	0.8304	0.8477
BL8389	ebi		1G	5	4	0.0460769	0.0728312
BL9134	trio		1I	12	4.08333	0.0847092	0.119844
BL31782	ppn		1I	22	4.13636	0.151929	0.195908
BL30328	amx	duplication	1I	14	4.35714	0.0799596	0.118728
BL15015	Meltrin		1I	41	4.4878	0.00613629	0.013073
f00706	pps		1I	20	4.55	0.519458	0.594486
BL20018	akirin		1I	59	4.66102	0.000404672	0.00116641
VDRC108161	CG1620	RNAi	1G	44	5.43182	0.0261512	0.0441864
BL57753	brp		1I	74	5.63514	0.000608432	0.00165629
BL17464	Ppcs		1I	14	6	0.000184486	0.000602655
BL43452	tay		1I	18	6	0.00659112	0.0134569
BL42832	Mkk4	RNAi	1G	30	6.16667	0.0257395	0.0441864
F000078	FoxP		1I	14	6.21429	0.533824	0.594486
BL5368	Egfr		1I	11	6.27273	0.14622	0.193643
VDRC35731	pten	RNAi	1G	32	6.4375	0.00492806	0.0114988
BL8302	ebi		1G	32	6.65625	0.000105954	0.000370838
BL43373	cbt		1I	22	6.86364	8.44495e-06	3.76184e-05
BL17414	atl		1I	33	7.27273	0.00115888	0.00298868
F001584	Pabp2		1I	23	8.17391	0.00826539	0.0162002
BL9535	Egfr		1I	10	8.8	1.18439e-05	4.83624e-05
f01651	CG10809		1I	2	9	0.067913	0.103992
BL42227	grh		1I	14	9	1.82986e-06	9.96259e-06
BL26237	Myb		1I	14	9.14286	1.5928e-08	2.60157e-07
BL30725	CycE		1I	12	10.0833	0.0145141	0.0273535
BL9532	Egfr		1I	11	10.1818	0.000297526	0.000911175
7 (in house stock)	dp110		1I	22	11.1818	6.92174e-06	3.39165e-05
f06587	CG3356		1G	3	11.6667	0.034079	0.0556623
DGRC204603	CycE		1I	9	12.6667	0.119105	0.162116
d10248	srp		1I	10	14.3	3.5032e-07	2.86095e-06
BL8286	dp110		1I	11	20.5455	6.07915e-07	3.72348e-06
F001312	CycE		1I	8	21.5	0.00588469	0.013073
VDRC10696	rb	RNAi	1G	12	21.9167	0.00470399	0.0114988
F001672	aPKC		1I	10	29.3	5.9811e-08	5.86148e-07
BL9513	trio		1I	13	29.4615	8.44338e-10	4.13725e-08
F000876	aPKC		1I	8	34.5	4.17626e-07	2.92338e-06
BL20713	PRL-1		1I	30	35.6333	2.91693e-08	3.57324e-07
DGRC200231	aPKC		1I	5	41.2	8.70005e-05	0.000327925
F000829	Pabp2		1I	11	75.7273	2.65735e-09	6.51051e-08

## Sheet: STable11- Group 2
Stock identifier	Fly gene	Allele notes	Tier	N	mean	p	fdr
BL41614	Spn55B	RNAi	2G	28	0.964286
BL27261	Arf51F	RNAi	2I	10	1.1
BL62562	RabX1	gene trap	2I	16	1.1875
BL28375	Kat60	RNAi	2I	35	1.6
c04671	Eip71CD	disrupted	2I	12	2.41667
f05910	Kat60	disrupted	2I	19	2.42105
BL58289	htl	RNAi	2I	14	2.5
-	w			715	2.71049	0.500026	0.615417
BL5370	htl	amorphic	2I	14	2.71429	0.561958	0.642238
VDRC5694	lgs	RNAi	2G	26	3.03846	0.0819131	0.163826
VDRC40627	htl	RNAi	2I	16	3.0625	0.744281	0.7939
BL31905	CG32105	RNAi	2I	36	3.72222	0.490969	0.615417
VDRC40724	prel	RNAi	2I	31	3.83871	0.100822	0.17924
BL31766	dos	RNAi	2I	22	4	0.935343	0.935343
VDRC16202	CG11448	RNAi	2G	15	4.06667	0.461796	0.615417
VDRC105874	lgs	RNAi	2G	25	4.12	0.0438168	0.100153
VDRC103827	prel	RNAi	2I	7	4.14286	0.219762	0.351619
BL41983	lgs	RNAi	2G	23	4.6087	0.00152569	0.00610277
BL37502	Letm1	RNAi	2G	14	7.85714	0.000924103	0.00492855
BL56876	Slbp	RNAi	2G	25	7.92	0.00520062	0.0138683
e04202	Eip71CD	disrupted	2I	6	11.6667	0.00375509	0.0120163
VDRC6662	Letm1	RNAi	2G	8	40.375	1.13435e-06	9.07483e-06
BL28929	Rop	RNAi	2G	23	82.5217	3.08402e-17	4.93444e-16
