# Supplementary material for: Functional exploration of copy number alterations in a Drosophila model of triple-negative breast cancer
Source: Dis Model Mech. 2024 Jul 3;17(7):dmm050191. doi: 10.1242/dmm.050191 (PMC11247506; doi:10.1242/dmm.050191)
Supplement: Table S13. — Stock numbers and statistical results corresponding to Figures 4b and S4b. [file dmm-17-050191-TableS13.xlsx]

## Sheet: STable12- Group 1
Stock identifier	Fly gene	Allele notes	Tier	N	mean	p	fdr
DGRC200289	kcc		1I	7	0.128496
f05222	E2f		1G	33	0.149471
BL43452	tay		1I	12	0.150245
BL9134	trio		1I	2	0.153883
BL26588	bys		1I	22	0.154447
F000720	srp		1I	3	0.154905
BL15015	Meltrin		1I	34	0.157148
VDRC2800	CG8475	RNAi	1G	19	0.158673
BL18455	CG10809		1I	22	0.159115
BL34904	CG8475	RNAi	1G	22	0.159329
f00706	pps		1I	18	0.161209
BL32299	Fas2	duplication	1I	7	0.161484
BL18991	CG3356		1G	34	0.16152
BL17414	atl		1I	27	0.161828
f00716	srp		1I	20	0.161834
BL19923	Dek		1G	44	0.16227
BL57753	brp		1I	24	0.162816
BL30052	ppn		1I	25	0.163781
BL17464	Ppcs		1I	8	0.164388
DGRC200620	Dek		1G	11	0.164447
F001239	CycE		1I	9	0.164629
DGRC203817	Dek		1G	17	0.164761
BL58087	CG4393	RNAi	1G	10	0.167552
BL30725	CycE		1I	10	0.167703
VDRC108561	Mkk4	RNAi	1G	11	0.167913
BL42832	Mkk4	RNAi	1G	13	0.168982
-	w		1I	604	0.169227	0.500033	0.500033
BL63264	mRpS18A		1I	8	0.169396	0.384046	0.416049
BL20646	CG9004		1I	27	0.169969	0.47011	0.482482
d02846	E2f		1G	12	0.170085	0.340177	0.388098
F001919	NfI		1G	23	0.17131	0.249108	0.303601
BL5368	Egfr		1I	9	0.171906	0.261105	0.308579
BL17430	atl		1I	8	0.172041	0.42931	0.452516
BL18359	pps		1I	13	0.172045	0.247216	0.303601
BL20018	akirin		1I	25	0.172629	0.142611	0.185394
VDRC10696	rb	RNAi	1G	6	0.173715	0.348293	0.388098
BL31782	ppn		1I	20	0.174282	0.13705	0.184308
F003159	CG4884		1I	28	0.174554	0.0641441	0.0893436
BL21236	atl		1I	28	0.177366	0.0418634	0.065307
BL26945	Sox14		1G	26	0.177961	0.0327665	0.0555605
BL9535	Egfr		1I	8	0.18021	0.0443957	0.0665935
BL35143	Mkk4	RNAi	1G	8	0.181316	0.0416368	0.065307
BL20713	PRL-1		1I	10	0.181973	0.0582085	0.0840789
BL36682	nej	RNAi	1G	19	0.182461	0.0122088	0.0226735
BL27222	dlt		1I	22	0.185791	0.000675458	0.00175619
DGRC202099	Dek		1G	11	0.186173	0.00883594	0.0172301
VDRC35731	pten	RNAi	1G	24	0.190378	0.000122137	0.000433031
F001584	Pabp2		1I	19	0.190441	0.000329026	0.000916573
F000078	FoxP		1I	5	0.195451	0.0132374	0.0234662
BL27161	CG10809		1I	17	0.195689	6.04689e-05	0.000262032
BL30328	amx		1I	6	0.205137	0.00837885	0.0172301
DGRC201756	Meltrin		1I	7	0.210521	0.000113061	0.000433031
BL16275	pten	disrupted	1G	4	0.210957	0.00871558	0.0172301
BL5790	aop		1G	13	0.211556	2.41473e-07	4.70873e-06
7	dp110		1I	8	0.216879	1.04045e-05	6.76291e-05
DGRC204603	CycE		1I	11	0.218363	0.000320654	0.000916573
BL9532	Egfr		1I	10	0.218463	2.24307e-05	0.00010935
BL42227	grh		1I	8	0.220384	5.43912e-06	5.30314e-05
F001574	Myb		1I	27	0.22285	3.71098e-15	1.44728e-13
DGRC206756	aPKC		1I	10	0.22891	0.000230758	0.000749964
BL13361	amx		1I	7	0.234779	1.49265e-05	8.31621e-05
f01651	CG10809		1I	3	0.236692	0.00199119	0.00485353
BL30731	mrj		1I	9	0.242101	9.32371e-06	6.76291e-05
f06587	CG3356		1I	3	0.242433	0.00449775	0.0103184
BL8287	dp110		1I	9	0.276698	1.01338e-06	1.31739e-05

## Sheet: STable12- Group 2
Stock identifier	Fly gene	Allele notes	Tier	N	mean	p	fdr
BL31905	CG32105	RNAi	2I	25	0.161362
BL62562	RabX1	gene trap	2I	14	0.163854
BL56876	Slbp	RNAi	2G	16	0.164606
-	w			604	0.169227	0.500033	0.520181
VDRC40724	prel	RNAi	2I	25	0.170716	0.302115	0.348594
VDRC5694	lgs	RNAi	2G	7	0.181025	0.520181	0.520181
f05910	Kat60	disrupted	2I	18	0.181709	0.00741564	0.00926955
BL28375	Kat60	RNAi	2I	11	0.184659	0.00598831	0.00896367
BL58289	htl	RNAi	2I	34	0.189303	1.32641e-05	3.31603e-05
VDRC103827	prel	RNAi	2I	7	0.189825	0.00657336	0.00896367
BL41614	Spn55B	RNAi	2G	23	0.194635	6.54324e-07	2.96898e-06
c04671	Eip71CD	disrupted	2I	7	0.196289	0.00212631	0.00354386
VDRC40627	htl	RNAi	2I	12	0.199376	0.000207064	0.000388245
BL31766	dos	RNAi	2I	18	0.204088	7.91728e-07	2.96898e-06
VDRC16202	CG11448	RNAi	2G	13	0.204545	0.000148636	0.000318505
BL5370	htl	amorphic	2I	27	0.210614	3.02965e-12	4.54447e-11
BL27261	Arf51F	RNAi	2I	10	0.2118	7.86703e-06	2.36011e-05
VDRC105874	lgs	RNAi	2G	9	0.252261	2.38729e-07	1.79046e-06
